# Supplementary material for: Are Front-of-Pack Nutrition Labels Influencing Food Choices and Purchases, Diet Quality, and Modeled Health Outcomes? A Narrative Review of Four Systems
Source: Nutrients. 2023 Jan 1;15(1):205. doi: 10.3390/nu15010205 (PMC9824714; doi:10.3390/nu15010205)
Supplement: Supplementary file 1 [file nutrients-15-00205-s001.zip]

Archive with 1 entries (1 files):
- supplementary table.xlsx
