# Supplementary material for: Are Front-of-Pack Nutrition Labels Influencing Food Choices and Purchases, Diet Quality, and Modeled Health Outcomes? A Narrative Review of Four Systems
Source: Nutrients. 2023 Jan 1;15(1):205. doi: 10.3390/nu15010205 (PMC9824714; doi:10.3390/nu15010205)
Supplement: Supplementary file 1 [file nutrients-15-00205-s001.zip › supplementary table.xlsx]

## Sheet: Studies_analysis
Publication details				Type of FOPNL							Outcomes			Objective(s)	Population					Study methodology							Study results			Conclusion
1st author, year	Title	Complete reference	DOI	Nutri-Score	Traffic Lights	Warning system	Health Star Rating	Nb of FOPL in main scope	Other FOPNL	Multiple comparaisons	Purchase/selection	Nutrition & health outcomes	Reformulation		Country	Sample size (n)	Age	Gender	Other info	Type of study	Setting	Control	Comparisons performed	Food group(s)/ category(ies)	Outcome(s)	Statistics (brief description)	Main outcome(s)	Details on the main outcome(s) / Secondary outcomes	Efficiency of FOPLs vs control	Conclusion
Egnell, 2018	Impact of Front-of-Pack Nutrition Labels on Portion Size Selection: An Experimental Study in a French Cohort	Nutrients, 10(9),	10.3390/nu10091268	1	1	0	0	2	1	1	1	0	0	To assess comparatively the effect of the ENL, MTL and Nutri-Score, on the portion size selection of less healthy food products, compared to a control situation without any FoPNL	France	25.772	Adults, mean±SD: 56.05 ± 14.49 years	73% of women	Non-representative sample (69% post-secondary educational level, 23% mangerial staff, 70% in couple, 71% without childran in the household, 12% smokers, 34% BMI>25kg/m²)	Cross-sectional online study (issued from a cohort study)	Web-based questionnaire (3 food categories incl. 4 products = 12 products evaluated in a randomized order)	1 Product without FOPNL in each of the 3 food categories	3 Products: 1 with ENL, 1 with MTL, and 1 with Nutri-Score in each of the 3 food categories	Sweet biscuits/ Cheeses/ Sweet spreads --> objectives: food groups eating at diff. occasions, incl. products with lower overall food quality (Nutri-Score D&E), with a standardised portion (ENL taskforce)	Portion size selection (among 4 portion (validated photographs) for 1 product) Number of portions theoretically consumed (1 to 4, as declared) Final portion size= [Selected portion X nb of portion consumed] --> range from 1 to 16	Comparisons of final portion sizes between the four labelling conditions using Kruskall-Wallis tests Associations between FoPLs and the final portion size assessed using mixed ordinal logistic regression (fixed effect labelling exposure, random effect: subject) --> the modelled probability = increase of 1 portion unit Adjustment for confounders + sensitivity analyses (see text)	Significant interaction between labels and food category Nutri-Score= lowest final portion size (1.99±1.66, mean±SD), then MTL (2.05±1.71) then ENL (2.16±1.76) then no label (2.17±1.76) (overall p<0.0001) Final portion size significantly lower than no label for Nutri-Score and MTL in the three categories, but not for ENL (see next column)	As compared to no FOPL: Sweet biscuits: 1.Nutri-Score (OR=0.73) - 2.MTL (OR=0.77) - NS for ENL Cheeses: 1.Nutri-Score (OR=0.74) - 2.MTL (OR=0.79) - 3.ENL (OR=0.84) Sweet spreads: 1.Nutri-Score (OR=0.79) - 2.MTL (OR=0.94) - 3.ENL (OR=1.19) All categories : 1.Nutri-Score (OR=0.76) - 2.MTL (OR=0.83) - NS for ENL	Yes for Nutri-Score and MTL but mixed results for ENL (depend on the food category)	In food categories whose consumption should be limited, Nutri-Score= FoPL associated with the lowest portion size selected by consumers, followed by the MTL. ENL= inconsistent results across food categories. Observed diff between FoPLs= small per eating occasion, but high consumption frequency of the tested food categories may lead to a substantial impact of the labels on the portion size consume…
Lima, 2019	It is not all about information! Sensory experience overrides the impact of nutrition information on consumers’ choice of sugar-reduced drinks	Food Quality and Preference, 74(), 1–9	10.1016/j.foodqual.2018.12.013	0	1	1	0	2	0	1	1	0	0	1. To evaluate adults and children’s choice of sugar-reduced drinks within FOPNL context under different evaluation conditions 2. To compare the influence of two FOPNL: the traffic-light system (MTL) and nutritional warnings (Warning)	Brazil	400 (200 for grape nectar: 100 MTL & 100 Warning / 200 for chocolate milk: 100 MTL & 100 Warning)	Adults (18–65 years old)	61% of female	No info about mean age, education level, income, physical activity, BMI, smoking status, health conditions	Cross-sectional experimental study	lab-setting; 3 ordered evaluation conditions: blind (samples tasting in plastic cups, no FOPL), expected (only packages with FOPL, no tasting) and informed (packages with FOPL + sample tasting). In each of the 3 evaluation conditions, 3 samples of either grape nectar, either chocolate milk (control, small sugar reduction, and large sugar reduction) presented simultaneously in balanced order (Lati…	As regards FOPL: blind eval As regards reformulation: no sugar reduction (Added sugar: 10% for grape nectar & 9% for chocolate milk)	Grape nectar x MTL sugar: [Control: High/ Small reduc: Medium/ Large reduc: Medium] Grape nectar x Warning sugar: [Control: High/ Small reduc: High/ Large reduc: No warning] Chocolate milk x MTL sugar: [Control: High/ Small reduc: Medium/ Large reduc: Medium] Chocolate milk x Warning sugar: [Control: High/ Small reduc: No warning/ Large reduc: No warning]	Sugar sweetened drinks (frequently consumed in Brazil): grape nectar & chocolate flavoured milk --> control (no sugar reduction: 10% & 9% added sugar), small sugar reduction (4.3% & 6.0% of added sugar), large sugar reduction (no added sugar & 4.0% added sugar)	Frequency of selection of each sample in each choice task --> determined for each FOPNL, product and age group	Logit model with random parameters Dependent variable: Choice data Independant variables: Sugar reduction level, FOPNL, evaluation condition and 2-way interactions (sugar x FOPNL, sugar x evaluation, FOPL x evaluation)	When adults select packages featuring FOPNL highlighting high sugar content, they tended to select the reformulated product version with the largest sugar reduction. However, when they taste the product (i.e. informed conditions), they do not choose the healthiest option anymore.	Grape nectars: Most frequent selection of small sugar reduction for blind and informed (tasting) and of large sugar reduction for expected (only FOPNL) / More frequent selection of large sugar reduction with Warning than MTL (/!\ No statistical test + Same MTL for small&large reduction but differents Warning) Chocolate flavoured milks: choice of sugar-reduced samples differed between the expected…	Partially: Yes if no tasting but effect is decreased by sensory expectations	When adults were faced with the decision of selecting packages featuring FOPNL highlighting high sugar content, they tended to select the product with the largest sugar reduction. Differences between MTL and Warning only for grape nectars. Despite the fact that consumers demonstrated interest in consuming products with lower sugar content when looking at the packages, FOPNL did not modify their c…
Lima, 2019	It is not all about information! Sensory experience overrides the impact of nutrition information on consumers’ choice of sugar-reduced drinks	Food Quality and Preference, 74(), 1–9	10.1016/j.foodqual.2018.12.013	0	1	1	0	2	0	1	1	0	0	1. To evaluate adults and children’s choice of sugar-reduced drinks within FOPNL context under different evaluation conditions 2. To compare the influence of two FOPNL: the traffic-light system (MTL) and nutritional warnings (Warning)	Brazil	400 (200 for grape nectar: 100 MTL & 100 Warning / 200 for chocolate milk: 100 MTL & 100 Warning)	Children (6–12 years old)	48% girls	No info about mean age, socioeconomics of the household, BMI, health conditions	Cross-sectional experimental study	lab-setting; 3 ordered evaluation conditions: blind (samples tasting in plastic cups, no FOPL), expected (only packages with FOPL, no tasting) and informed (packages with FOPL + sample tasting). In each of the 3 evaluation conditions, 3 samples of either grape nectar, either chocolate milk (control, small sugar reduction, and large sugar reduction) presented simultaneously in balanced order (Lati…	As regards FOPL: blind eval As regards reformulation: no sugar reduction (Added sugar: 10% for grape nectar & 9% for chocolate milk)	Grape nectar x MTL sugar: [Control: High/ Small reduc: Medium/ Large reduc: Medium] Grape nectar x Warning sugar: [Control: High/ Small reduc: High/ Large reduc: No warning] Chocolate milk x MTL sugar: [Control: High/ Small reduc: Medium/ Large reduc: Medium] Chocolate milk x Warning sugar: [Control: High/ Small reduc: No warning/ Large reduc: No warning]	Sugar sweetened drinks (frequently consumed in Brazil): grape nectar & chocolate flavoured milk --> control (no sugar reduction: 10% & 9% added sugar), small sugar reduction (4.3% & 6.0% of added sugar), large sugar reduction (no added sugar & 4.0% added sugar)	Frequency of selection of each sample in each choice task --> determined for each FOPNL, product and age group	Logit model with random parameters Dependent variable: Choice data Independant variables: Sugar reduction level, FOPNL, evaluation condition and 2-way interactions (sugar x FOPNL, sugar x evaluation, FOPL x evaluation)	Coefficients for small and large sugar reduction were negative for both products	Grape nectars: significant interaction between large sugar reduction and evaluation condition / choice of large sugar reduction signif more likely in the expected cond (only FOPL) compared to both blind and informed (tasting) Chocolate flavoured milks: choice of sugar-reduced samples differed between the expected and the blind and informed cond: likelihood of choosing large sugar reduction signif…	Partially: Yes if no tasting but effect is decreased by sensory expectations	When children faced with the decision of selecting packages featuring FOPNL highlighting high sugar content, they tended to select the reformulated product version with the largest sugar reduction. NS differences between MTL and Warning. FOPNL did not modify children choices when they tasted the product. FOPNL cannot be expected to have a large effect on children’s food choices if the healthful a…
Morrison, 2019	Nutritional quality and reformulation of a selection of children's packaged foods available in Australian supermarkets: Has the Health Star Rating had an impact?	Nutrition & dietetics: the journal of the Dietitians Association of Australia, 76(3), 296–304	10.1111/1747-0080.12486	0	0	0	1	1	0	0	0	0	1	1. To examine whether the nutritional quality of children’s packaged food products available in Australian supermarkets improved between 2013 and 2016 2. To determine whether any change could be detected in product reformulation since the introduction of the Health Star Rating (HSR) labelling scheme	Australia	252 food products (collected in three large regional Australian supermarkets (represented 82% of market share) in both July 2013 and July 2016)	Children (products marketed towards)	NR	Food products available in 2016 marketed towards children in the brand name or on the packaging, had a label that made reference to a core food independent of the ingredient list and contained < 3 g SFA, 15 g total sugars and 400 mg sodium per 100 g/mL	Interruptive time series study (combination of two cross-sectional study led in 2013 and in 2016)	Packaging collected in 3 supermarkets and analyzed by the same team	Products collected in 2013 (before HSR implementation)	Products collected both in 2013 and 2016: all changes to the ingredient list, serve size and nutrient composition were recorded--> comparative analysis of the baseline and modifying nutrients between HSR-labelled and non-HSR labelled products was completed for product categories with sufficient uptake of the HSR. New Products in 2016: Comparison of % of 'healthy/less healthy' products, % of HSR-l…	6 food categories: cereal-based products, fruit-based products, dairy products, meat-based products, mixed products and spreads & frozen desserts	HSR Nutritional composition Healthiness assessed by 2 methods: Nutrient Profiling Scoring Criterion (NPSC) of the Food Standard Australia New Zealand (NPSC<4 'healthy' vs NPSC>=4 'less healthy') or the core food approach ('healthy' or 'less healthy' based on the 3 major ingredients of the list)	Mean HSR of products assessed as ‘healthy’ or ‘less healthy’ by the NPSC and core food methods compared using independent sample t-tests. Nutritional composition of existing products both in 2013 & 2016 compared using paired t-tests. Proportions of products considered healthy between (a) the NPSC and core food methods; and (b) with and without the HSR compared by Chi-square tests Baseline and mod…	152 new products in 2016 // 100 products pairs (2013 & 2016) // 56 products collected in 2013 no longer available in 2016 25.8% of products were HSR-labelled (80% were cereal-based products) Proportion ‘less healthy’ products greater for non-HSR labelled products (P < 0.0001) 82% of HSR-labelled products have a HSR>3 Mean HSR higher in 'healthy' products with the NPSC, but NS diff with the core m…	Comparison 2013-2016: % of reformulated products higher for HSR-labelled products 39 products decreased their NPS: 5 changed from ‘less healthy’ to ‘healthy’ (NPSC method) 9 products increased their NPS: 3 changed from 'healthy’ to ‘less healthy’. All HSR-labelled products (n = 13) were reformulated and had a decrease in their NPS (increase in protein (n=8) or fibre (n=9) or decrease in energy (n…	Partially: many new products in 2016 (still half classified as 'less healthy')/ implementation of HSR stimulated reformulation of food products marketed to children especially of cereal-products, however only 1/3 of products were HSR-labelled.	Despite the introduction of the HSR in 2014, only half of the products sampled could be classified as ‘healthy’ according to 2 methods of analysis. Only 1/3 products displayed HSR. 1/3 of the products available pre- and post-introduction of the HSR were reformulated in some way. All those that were HSR-labelled were reformulated.
Bablani, 2020	The impact of voluntary front-of-pack nutrition labelling on packaged food reformulation: A difference-in-differences analysis of the Australasian Health Star Rating scheme	PLoS medicine, 17(11), e1003427	10.1371/journal.pmed.1003427	0	0	0	1	1	0	0	0	0	1	To evaluate whether adoption of HSR may have led to packaged food reformulation. To analyze differences in reformulation by baseline product healthiness	Australia	64,392 observations (both HSR-labelled and unlabelled food products) 2,462 HSR-labelled food products in 2019	All (excl.those consuming special foods (e.g. toddlers))	NR	FoodSwitch 2014 to 2018 data collected by The George Institute for Global Health	Interruptive time series study (combination of two cross-sectional study led in 2014 and in 2018)	4 stores in Sydney, Australia; 1 each of ALDI, Coles, IGA, and Woolworths chains (+ data collection and crowdsourcing through an app)	Time: Before the adoption of the HSR HSR: Products not displaying the HSR	Before the adoption of the HSR (2014) and 4 years after (2018)	All food groups (Nonseasonal packaged food products)	Changes in energy and 5 nutrients content (sugars, saturated fat, sodium, protein and fibre) Changes in HSR rating score	Before–after differences in levels for the outcome: with a comparison group (products that never adopted HSR ratings throughout the study period) to control for factors that would have affected the treatment group (all products adopting HSR labelling) in the absence of treatment. 3 HSR categories of products based on their baseline HSR rating (before HSR labelling): 0.5-1.5, 2-3.5, and 4-5 stars,…	HSR adoption is led by cereals, convenience foods, processed meat, fish, fruit, and vegetable products More than 35% of products with an HSR ≥ 4 displayed an HSR label vs. less than 20% of products with an HSR<2. No change in HSR rating for 70% of both HSR-labelled and unlabelled products --> Lower for HSR-labelled products + 0.03 stars (eq. to 1.01%) in HSR for labelled versus unlabelled foods	Reformulation in HSR-labelled products (vs.unlabelled): Na: −1.4% / Sugar: NS reduction of 1.1% / Energy density: −0.5% / Fibre: −1.6% / Protein and SFA: NS Reformulation vs 2014 HSR: Lowest for the healthiest products (4-5 stars= −0.03 stars (both HSR-labelled and unlabelled)) vs. highest for the least healthy products (0.5-1.5stars = +0.13 stars) Na: −12.16mg vs +1.57mg /Sugar: −0.72 vs +0.08/ …	Partially: Yes as regards Na and energy reduction but NS as regards sugar Not a majority of food products are HSR-labelled (voluntary)	Only 31% of products in Australia (2018) had adopted HSR. The average HSR rating of foods that adopted HSR increased by 1% in Australia--> this indicates healthier products post-labelling. Greatest reformulation effects were seen for sodium and sugar contents, whereas energy reductions were modest to negligible. No changes in protein or SFA content. Changes in fibre were inconsistent. Reformulati…
Bablani, 2020	The impact of voluntary front-of-pack nutrition labelling on packaged food reformulation: A difference-in-differences analysis of the Australasian Health Star Rating scheme	PLoS medicine, 17(11), e1003427	10.1371/journal.pmed.1003427	0	0	0	1	1	0	0	0	0	1	To evaluate whether adoption of HSR may have led to packaged food reformulation. To analyze differences in reformulation by baseline product healthiness	New Zealand	87,339 observations (both HSR-labelled and unlabelled food products) 1,785 HSR-labelled food products in 2019	All (excl.those consuming special foods (e.g. toddlers))	NR	Nutritrack 2013 to 2019 data collected by the National Institute of Health Innovation at the University of Auckland	Interruptive time series study (combination of two cross-sectional study led in 2013 and in 2019)	4 major supermarkets in Auckland, NZ; 1 store each of New World, 4Square, Countdown, and PAK’nSAVE chains.	Time: Before the adoption of the HSR HSR: Products not displaying the HSR	Before the adoption of the HSR (2013) and 6 years after (2019)	All food groups (Nonseasonal packaged food products)	Changes in energy and 5 nutrients content (sugars, saturated fat, sodium, protein and fibre) Changes in HSR rating score	Before–after differences in levels for the outcome: with a comparison group (products that never adopted HSR ratings throughout the study period) to control for factors that would have affected the treatment group (all products adopting HSR labelling) in the absence of treatment. 3 HSR categories of products based on their baseline HSR rating (before HSR labelling): 0.5-1.5, 2-3.5, and 4-5 stars,…	HSR adoption is led by cereals, convenience foods, processed meat, fish, fruit, and vegetable products More than 33% of products with an HSR ≥ 4 displayed an HSR label vs. less than 15% of products with an HSR<2. + 0.07 stars (eq. to 1.84%) in HSR for labelled versus unlabelled foods	Reformulation in HSR-labelled products (vs.unlabelled): Na: −4.0% / Sugar: −2.3% / Energy density: NS reduction of 0.1% / Fibre: +1.9% / Protein & SFA: NS Reformulation vs 2013 HSR: Lowest for the healthiest products (4-5 stars= NS change (both HSR-labelled and unlabelled)) vs. highest for the least healthy products (0.5-1.5stars = +0.10 stars) Na :−59.35 mg vs −3.72 mg/ Sugar: −0.46mg versus −0.…	Partially: Yes as regards Na and sugar reductionand fibre increase but NS as regards energy Not a majority of food products are HSR-labelled (voluntary)	Only 23% of products in NZ (2019) had adopted HSR The average HSR rating of foods that adopted HSR increased by 2%--> this indicates healthier products post-labelling. Greatest reformulation effects were seen for sodium and sugar contents. Energy reductions were modest to negligible No changes in protein or SFA content. Changes in fibre were inconsistent. Reformulation was least for the products …
Defago, 2020	Can traffic light nutritional labels induce healthier consumer choices? Experimental evidence from a developing country	Int J Consum Stud (International Journal of Consumer Studies), 44(2), 151–161	10.1111/ijcs.12554	0	1	0	0	1	0	0	1	0	0	To evaluate the impact of the MTL system on real-life food choices in a sample of Peruvian university students.	Peru	100 (2 groups: 50/group)	16-26y (mean= 19.8 ± 2.31y) Younger control group than treatment group	53% of females	Control group signif younger (18.9y) than treatment group (20.7y) NS diff between groups for gender, healthy eating (selff perception of nutritional habits on a Likert scale) and nutritional knowledge (assessed with a technical question: knowledge of the recommended daily caloric intake)	Cross-sectional (real-life setting/experimental) study	real-life; Two classrooms from the Univerisity of Lima (one per group). 3 options of crackers and 3 options of beverages placed in two different baskets Participants were asked to pick one item of each category. Treatment group: products with MTL labels (only three nutrients (fat, sugar and sodium)).	No MTL labelling on the crackers and beverages (one classroom)	Between control and labelling conditions within each food group	Crackers (3 options (less healthy to healthiest): Margarita, Soda, Vainaya) Sugar-sweetend beverages (3 options (least healthy to healthiest): Aquarius, Pepsico and Tampico) --> All products were well-known in Peru and had similar price ranges (economically accessible)	2 combined measures of the quality of the choices made among the options provided in the two baskets (i.e., beverages and crackers): “least healthy option” score= number of times where the least healthy options was chosen by 1 participant (0, 1 or 2). “healthiest option” score= number of times where the healthiest options was chosen by 1 participant (0, 1 or 2).	Multinomial logistic regression with 3 alternative outcomes corresponding to the 3 possible values of each score With a dummy for the group and confounding factors (sex, age, nutritional habits and nutritional knowledge)	Treatment increased the probability of not choosing the least healthy option (“least healthy option” score = 0) by 25.8% points (p < .05). The probability of choosing the healthiest option in the 2 baskets (“healthiest option” score = 2) was 15.3% points higher among treated individuals, as compared to a probability of 6% in the control group Significant effect of gender (women have higher "least…	SSBs: Treatment reduced the probability of choosing the least healthy (-25.7% points) and increased the probability of choosing the healthiest (+27.4% points) Crackers: NS effect	Yes: overall (mostly in women and individuals that report average or above average dietary habits) Cautious NS effect on crackers --> results were mostly driven by SSBs.	Providing consumers with MTL may modify their behaviour towards healthier food choices, even when preferences are previously established among the set of options. Individuals exposed to MTL labels were more likely to avoid the least healthy products and choose the healthiest items among the provided sets of options. Females make healthier decisions on average, and are more responsive to the intro…
Reijnen, 2019	Choosing or rejecting a food item, does framing matter? And what has sugar to do with it!	Appetite, 143(), 104410	10.1016/j.appet.2019.104410	0	1	0	0	1	0	0	1	0	0	Study 1: To determine if framing decision as a choice vs a rejection lead to a different preference order of two cereal bars To determine if framing decision is different depending on the Traffic Lights colours for sugar	Switzerland	580 (exclusion: 2.2% of total participants)	mean= 26.0 ± 5.8 y	69.7% of females	No information on sociodemographics and anthropometrics data (except mean age and gender but not by group)	Cross-sectional (web-based) study	lab-setting; on line; Task 1: participants randomly assigned to the Choose (i.e. choose one of the two cereal bars) or Reject (i.e. reject one of them) conditions.Then, participants randomized to receive 1 of 6 versions of the red/green label presented next to the all-orange one. For the analysis, 6 versions divided into 2 groups: sugar-red or sugar-green. --> 2 x 2 (condition: choose, reject X s…	No control without FOPL --> objective of the study: see if the colour of TLL on sugar had an impact on the choice All orange bar could be considered as a control.	Task 1: Impact of Red vs Green Light for Sugar / Impact of the condition : Choosing or Rejecting a food item Task 2: Healthiness perception all-orange MTL vs. 2 red/2green MTL	Cereal bars	Task 1: Number of participants that decide to take thered/green cereal bar Task 2: Healthiness perception rating (among 4 categories: all-orange, 2 red/2 green bar respectively X participants’ answers: rarely, occasionally and often)	Binary logistic regression for Task 1 Proportion test, Chi-square test for Task 2 -> no description of the statistics in the paper	Task 1: Main effect for sugar (red vs. green)but no main effect for condition (choose vs reject) --> participants more likely to take a green sugar bar than red sugar bar Significant sugar x condition interaction --> color-coding of the sugar was more important when participants had to choose than when they had to reject Task 2: Equal proportion of participants stated that you can eat food labele…	Crossing the results of Task 1 and Task 2: Although participants perceived the all-orange bar as healthier than the 2 red/2 green bars (in the “healthiness perception rating” less “rarely” votes) , they took as equally often the all-orange (51.7%) as the 2 red/2 green (48.3%) bar --> the explicit healthiness perception ratings did not correspond with the actual choice behavior	Partially: The all-orange bar is perceived healthier than the 2 red/2 green	Participants based their decisions more on the sugar content than on any other variable. They took more often a cereal bar that was low in sugar (green) than with one that was high in sugar. The sugar content interacted with the framing of the decision as choice or rejection. The sugar effect was much stronger when participants had to choose a food item, than when they had to reject one.
Reijnen, 2019	Choosing or rejecting a food item, does framing matter? And what has sugar to do with it!	Appetite, 143(), 104410	10.1016/j.appet.2019.104410	0	1	0	0	1	0	0	1	0	0	Study 2: To determine if framing decision as a choice vs a rejection lead to a different preference order of two cereal bars, two cereals and two chips To determine if framing decision is different depending on the Traffic Lights colours for sugar and energy	Switzerland	520 (exclusion: 7% of total participants + 2 participants taken part in the study twice)	mean= 25.7 ± 5.8 y	72.3% of females	No information on sociodemographics and anthropometrics data (except mean age and gender but not by group)	Cross-sectional (web-based) study	lab-setting; on line; Task 1: Same as described in the above line for Reijnen, 2019 but with the following addition: The energy content of the two items could vary in the following way: either both items could have the same or a different energy content. If different, either the red/green item or that all-orange item had a high energy content while the other was low or vice versa--> 4 “energy con…	No control without FOPL --> objective of the study: see if the colour of TLL on sugar/energy had an impact on the choice All orange bar could be considered as a control.	Task 1: Impact of Red vs Green Light for Sugar and Energy / Impact of the condition : Choosing or Rejecting a food item	3 food categories: Cereal bars, chips and cereals	Task 1: Effect of the sugar content (red vs.green) in different MTL conditions (all orange, 2red/2green) for 2 different energy content (high vs low)	Task 1: Separate analyses for each of the four energy content combinations, by running four binary logistic regressions.	When both food items are low in energy: main effect for sugar, for Choose/Reject Condition and for Sugar x Choose/Reject Condition interaction When both food items were high in energy: main effect for sugar and for Condition but not for the interaction When each item had a different energy content: main effect for sugar and for Condition but not for the interaction The main effect of sugar is sig…	When participants are asked to reject one item: energy content had no effect and participants took green sugar items more often than red sugar items When participants had to choose an item, energy content did not make a difference in the case where both food items were equal in their energy content, whereas it did when they were different in the energy content --> It is as if participants do not …	Partially: Impact of the selection behaviour but not equal depending on the nutrient and on the framing of the decision (choosing or rejecting)	Same conclusions as above, in the case where both food items had a low energy content. However, when both items had a high energy content or when each had a different energy content (low vs. high or vice versa) the interaction of the decision frame with sugar was no longer significant. The energy content differentially affected decisions only in the choose frame and when the food items had a diff…
Deschasaux, 2018	Nutritional quality of food as represented by the FSAm-NPS nutrient profiling system underlying the Nutri-Score label and cancer risk in Europe: Results from the EPIC prospective cohort study	PLoS medicine, 15(9), e1002651	10.1371/journal.pmed.1002651	1	0	0	0	1	0	0	0	1	0	To investigate the association between the FSAm-Nutrient Profiling System Dietary Index (profiling system whose Nutri-Score is based on) and cancer risk in a large and diverse European population sample (EPIC cohort)	10 European countries (Denmark, France, Greece, Germany, Italy, Norway, Spain, Sweden, The Netherlands, United Kingdom)	471,495 (median follow-up time of 15.3 y, equal to 6,635,062 person-years)	Adults (25-70y) with a mean age at baseline of 51.2 ± 9.9y	70.1% of females	Representation by countries varies from 5.5% of the sample for Greece to 15.8% of the sample for the UK	Multicentre (23 in 10 countries)prospective cohort study (European Prospective Investigation into Cancer Cohort)	Participants were recruited between 1992 and 2000 from 10 European countries (23 administrative centres). Usual dietary intake assessed for each individual at recruitment using country-specific and validated dietary questionnaires. Data on vital status and cause of death (coded using International Classification of Disease-10) obtained through linkage to mortality registries combined with data co…	Stratification of nutritional quality of the diet by quintiles of FSAm-NPS DI score (see column. AI for details) --> the Q1 was used as ref. (i.e. highest nutritional quality of the diet)	Proportional Hazard Ratio for cancer (total, colorectal, bladder, kidney; upper aerodigestive tract, lung, stomach, pancreas, liver, and prostate (men), and breast, cervical, ovary, and endometrial (women)) per 2 point increment of FSAm-NPS DI and by quintiles of FSAm-NPS DI score (with Q1 as ref)	Whole diet	FSAm-NPS dietary index score (FSAm-NPS DI)= a modified version of the original FSA-Nutrient Profiling System, with adaptations for beverages, cheese, and added fats (cf. Frenchdietary guidelines), calculated for each food then the FSAm-NPS DI was computed at the individual level as an energy-weighted mean of the FSAm-NPS scores of all foods and beverages consumed (see main text for details) Dieta…	Associations between the FSAm-NPS DI (continuous variable and sex-specific quintiles) and cancer risk overall and for specific cancer locations were characterized (hazard ratio [HR] and 95% CI) using multivariable Cox proportional hazards models with age as the primary time variable Tests for linear trends were performed with an ordinal coding of FSAm-NPS DI quintiles (1, 2, 3, 4, 5). Competing e…	Higher FSAm-NPS DI score (i.e. diet of lower nutritional quality)--> higher intakes of alcohol, energy and red and processed meat and lower intakes of fibre, vegetables, fruit, fish, and lean meat Fully adjusted models: A higher FSAm-NPS DI score associated with higher risks of total cancer (HRQ5 vs Q1 = +7%), of colorectal cancer (+11%), of liver cancer (in women only, +23%) and of lung cancer (…	Participants from France, Germany, the UK (Cambridge centre), and Sweden were more likely to have higher FSAm-NPS DI score Participants from Greece, Italy, Spain, Norway, and the UK (Oxford centre) were more likely to have lower scores.	Yes: overall (not the FOPNL itself but the nutrient profiling system association with cancer was studied)	In this large multinational European cohort, participants with the highest FSAm-NPS DI scores, i.e., those consuming on average food products with a lower nutritional quality, were at higher risk of developing cancer overall. Stronger associations were observed for colorectal, upper aerodigestive tract, and stomach cancers, for lung cancer in men, and for liver and postmenopausal breast cancers i…
Deschasaux, 2020	Association between nutritional profiles of foods underlying Nutri-Score front-of-pack labels and mortality: EPIC cohort study in 10 European countries	BMJ (Clinical research ed.), 370(), m3173	10.1136/bmj.m3173	1	0	0	0	1	0	0	0	1	0	to investigate the association between the FSAm-Nutrient Profiling System Dietary Index (profiling system whose Nutri-Score is based on) and mortality in a large and diverse European population (EPIC cohort)	10 European countries (Denmark, France, Greece, Germany, Italy, Norway, Spain, Sweden, The Netherlands, United Kingdom)	501,594 (median follow-up of 17.2 years--> 8,162,730 person/years),	Adults (25-70y) with a median age at baseline of 51.6	70.8% of females	Representation by countries varies from 5.31% of the total sample for Greece to 16.0% of the total sample for the UK	Multicentre (23 in 10 countries) prospective cohort study (European Prospective Investigation into Cancer Cohort)	Participants were recruited between 1992 and 2000 from 10 European countries (23 administrative centres). Usual dietary intake assessed for each individual at recruitment using country-specific and validated dietary questionnaires. Incident cancer cases identified through population-based cancer registries, health insurance records, pathology registries, and active follow-up of study subjects. Vi…	Stratification of nutritional quality of the diet by quintiles of FSAm-NPS DI score (see column. AI for details) --> the Q1 was used as ref. (i.e. highest nutritional quality of the diet) External causes of death used as negative control	Proportional Hazard Ratio for mortality (all causes, cause-specific and external causes) per 1 SD increment of FSAm-NPS DI and by quintiles of FSAm-NPS DI score (with Q1 as ref)	Whole diet	Mortality from all causes, Mortality due to specific causes (cancer, diseases of the circulatory system, diseases of the respiratory system and diseases of the digestive system), and mortality due to external causes (injury, poisoning, and other consequences of external causes, and external causes of morbidity and mortality). Mortality from all non-external causes Age standardised absolute rates …	Tests for linear trends performed assigning the median for each quintile of FSAm-NPS DI Restricted cubic spline modelling used to explore non-linear associations. Cox proportional hazards regression models using age as the underlying time variable. computed to analyze the associations between the FSAm-NPS dietary index score and all cause and cause specific mortality --> Stratificationby age at r…	Higher FSAm-NPS DI score= less healthy dietary intakes (lower intakes of dietary fibres, F&V, and fish and higher intakes of red and processed meat) and higher energy intakes + more likely to smoke, to be less physically active, to have a higher alcohol intake and higher level of education, and a history of cancer. In contrast, a Lower FSAm-NPS dietary index score= more likely to have existing ca…	FSAm-NPS dietary index scores were lower (higher nutritional quality) in Spain (median 4.06), Greece (4.49), Norway (4.92), and Italy (5.34), and higher in the UK (6.01), Sweden (6.19), the Netherlands (6.22), Denmark (6.25), Germany (6.73), and France (7.25).	Yes: overall (not the FOPNL itself but the nutrient profiling system association with mortality was studied)	In this large cohort study involving 10 European countries, a diet composed on average of more food products with higher FSAm-NPS scores, which reflected poorer nutritional profiles, was associated with higher all cause and cause specific mortality. Overall, that a higher FSAm-NPS dietary index score, obtained for varied dietary patterns in different countries representing a diverse European popu…
Machín, 2018	Does front-of-pack nutrition information improve consumer ability to make healthful choices? Performance of warnings and the traffic light system in a simulated shopping experiment	Appetite, 121(), 55–62	10.1016/j.appet.2017.10.037	0	1	1	0	2	0	1	1	1	0	To evaluate the influence of 2 FOPNL (a modified version of the traffic light system and the Chilean warning scheme) on consumer food purchases when facing a health goal. To evaluate if FOPNL schemes can improve consumer ability to perform a healthful food purchase Hypotheses: the FOPNL would enable consumers to choose more healthful foods + the warning would perform better than the MTL.	Uruguay	1.182	Adults (60% between 26 and 50 years)	91% of females	Recuitment via Facebook ads between April and May 2017. 88% of participants were in charge of household food purchases	Cross-sectional (experimental web-based) study Simulated shopping situation (online grocery store that mirrored actual online store design).	lab-setting; on line; Participants randomly allocated to 1 experimental condition: no FOPL, MTL (energy, SFA, sugars and sodium per portion) or Chilean warning system (only when a nutrient content was high). Same cut-offs to define low, medium and high nutrient content for both FOPL conditions Products presented on the website (picture of the package, description, price, and potential FOPL above …	No FOPL group	Experimental groups (MTL and Warning) vs Control group (no FOPL)	16 food categories (232 products frequently consumed in Uruguay) Beverages (17)/ Breads (10)/Cold cuts and cheeses (12)/ Condiments, spices (8)/ Crackers and cookies(23)/ Frozen foods (21)/ Fruit (8) /Infusions and cocoa (10)/ Meat (16)/ Dairy products (22)/ Oils, dried and canned foods (20)/ Pastas (13)/ Sauces (10)/ Snacks (11)/ Sweets (13)/ Vegetables (18) --> mineral water, spices, salt, coff…	Average nutrient content of the products in the shopping cart (calories, sugar, saturated fat and sodium) per 100 g. Total quantity of each nutrient included in the shopping cart Number of products with high content of at least one key nutrient included in the shopping cart Total expenditure in each of the categories and sub-categories (in US dollars)	Effect of the experimental conditions on the dependent variables assessed using analysis of variance (ANOVA) When differences were significant, Fisher's least significant differences were used for post-hoc comparison of means (no correction for multiple comparisons) Power calculation performed	Differences in the average nutritional composition of the products included in the shopping cart between experimental groups--> Control group less healthful shopping cart than those of MTL and warning groups. Lower average content of calories, sugars and SFA purchased by participants. Number of products with high content of one or more key nutrients purchased lower with FOPL than no FOPL (9.1 for…	Average nutritional composition of the purchased products: Reductions in the energy density (-5.5% for warning and -6.0% for MTL as comp. to control), in sugar and SFA contents (close to -10% for both warning and MTL as comp. to control). Na: significant reduction only for the warning group (19% as comp. to the control) MTL and Warnings (vs. control) less money spent in: juice, cheese, bouillon c…	Yes. Better nutritional composition of the purchased products	Consumers with the explicit goal to choose healthy were able to choose more healthful product in the presence of FOPL (MTL and Warning) compared to the absence of the latter. FOP nutrition information is effective for consumers once they are motivated and that interpretative FOPs do not largely differ in this regard, as far as the traffic light and Chilean warning systems are concerned.
Dubois, 2021	Effects of front-of-pack labels on the nutritional quality of supermarket food purchases: evidence from a large-scale randomized controlled trial	Journal of the Academy of Marketing Science, 49(1), 119–138	10.1007/s11747-020-00723-5	1	0	0	0	1	1	0	1	0	0	To test the effects on the nutritional quality of food purchases of 4 FOPL (including the Nutri-Score) in real supermarkets during a 10-week RCT To assess the effects of FOPL products on purchases of other products without an FOP nutrition label in the category .	France	1,668,301 purchases of 3586 products, of which 1266 were labeled products, made by 171,827 consumers	All	All	Shoppers in 60 supermarkets in different French regions who had a loyalty card	Real-life longitudinal randomized controlled trial	real life; 4 French interpretative FOPL system (SENS (summary, 4 levels) Nutri-Score (summary, 5 levels), Nutri-Repères (Analytical for energy, sugar, fat and salt (content + GDA) per portion, no color), Nutri-Couleurs (Same as Nutri-Repère but with 3 color: red (high), amber (medium), green (low)) 60 randomly selected supermarkets (10/FOPL + 20 without FOPL) during 10 weeks (end 2016) --> treatm…	20 supermarkets without FOPL For changes in nutritional quality of purchases at the individual level: each individual was its own control by using the 2015 data (same period 1 year before)	No FOPL supermarket vs treatment supermarkets Labelled vs unlabelled products purchases for each treatment Improvement of the nutritional quality of food purchases by individual (using data from 2015, each subject being its own control)	1,266 tested products across 4 food categories: fresh prepared foods (e.g., pizzas, quiches), pastries (e.g., croissants, brioches), breads (e.g., sliced breads, baguettes), and canned prepared meals (e.g., cooked beans, ravioli). --> selected because: regularly consumed in France, ultra-processed foods according to NOVA and good cross-section of nutritional quality	Changes in the nutritional quality (FSA score) of food purchased at the purchase incidence level (whether or not to buy foods with high, medium, low, or unlabeled nutritional quality) Changes in the nutritional quality (FSA score) of food purchased at the purchase quantity level (the nutritional quality of the basket of foods purchased, weighted by calories) Data: Loyalty cardholders of retailers…	Average treatment effect (ATE) of nutrition labels assessed using a difference-in-differences (DiD) approach. Purchase incidence regressions (inclusion of covariates: difference in the number of store visits and prices between 2016 and 2015 + fixed effects for each tercile and unlabeled products, and food category.	For all product categories together: Puchase incidence: Nutri-Score and Nutri-Couleurs the purchases of products with high nutritional quality (regression coefficients of 0.021 and 0.012) --> increase of 14.4% and 8.0% in purchases of healthier tiered products for Nutri-Score and Nutri-Couleurs as compared to 2015 Nutritional basket: NS regressions coefficients for the 4 FOPL , but same order as …	By product categories: Purchase incidence: the overall results are mostly driven by the prepared foods category, which has the widest variance of FSA scores across products in that category. Nutri-Score is the only label that always has a positive impact on the purchase of products with the highest nutrition quality. Nutritional basket: largest effects on the nutritional quality of baskets for fr…	Yes: even if the effects were moderate as compared to what could be obtained in lab setting Highest effect for Nutri-Score (more products of high nutritionalquality were purchased). FOPL are more efficient when there is an important variability with the nutritional quality of one food category	Overall conclusion: Compared to the encouraging findings of laboratory-based studies with exhaustive labeling implementation in all products, FOPNL had disappointingly modest effects on the nutritional quality of the foods purchased in 4 categories in real-life grocery shopping conditions. Despite the controls and large number of observations, their impact on the nutritional quality of the shoppi…
Egnell, 2019	Modelling the impact of different front-of-package nutrition labels on mortality from non-communicable chronic disease	The international journal of behavioral nutrition and physical activity, 16(1), 56	10.1186/s12966-019-0817-2	1	1	0	1	3	1	1	1	0	0	To estimate the potential impact of 5 different FoPLs designs (including Nutri-Score, Multiple Traffic lights (MTL) and HSR) on mortality from chronic diseases using a macro-simulation model.	France	691 participants (purchases data from a field experiment) 81,421 participants (dietary data from the Nutrinet-santé cohort)	Adults (for both purchases and dietary data)	79.7% of women (purchases data) 52.3% of women (dietary data)	This line only details the purchase study (i.e. purchase/selection outcome)	Modelling study crossing field-experiment purchase data and observational dietary data from web-based cohort	lab-setting; on line; Purchase data: Participants were asked to simulate their usual household food purchases for 2 days (no budget constraint). 2 shopping sessions using the same catalogue : 1.no FoPL (reference situation), then 2.after randomization between 6 groups (labelled situation) : FOPL (5 options: Nutri-Score, MTL, HSR, SENS or RIs) or no FOPL.	Purchase data: Catalogue with no FOPL product (reference situation: 1st shopping session) + control group (no FOPL for the 2 shopping sessions)	Purchase data: Relative differences (RD) observed in nutrient content and composition of household food purchases between the reference and the labelled situations (comparison pre-post for each type of FOPL and comparison of changes between FOPLs and with the control)	Purchase data: 290 food products from 39 food categories	Purchase data: % changes in nutrient content and composition of the food purchases between the labelled and the reference situations. Quartiles of change in overall nutritional quality (FSAm-NPS) were defined to model 2 scenarios: 1st quartile (healthier choices) vs. 4th quartile (unhealthier choices).	Tukey’s multiple comparisons tests for mean differences in nutritional content of the shopping carts between the reference and the labelled situation (one of five FoPL or control) Info on parametrization of the PRIME Model provided in additional file (not detailed here for the sake of consistency)	Purchase data: As compared to control, FOPLs resulted in a decrease in the amount of energy, fat, SFA, and salt (except the SENS) and in an increase in fibre and vegetable (except the MTL). Nutri-Score, HSR, and RIs associated with a higher content of fruit (whereas MTL and SENS were associated with a lower content of fruit.	Purchase data: For most nutrients, NS differences between the Nutri-Score, MTL and HSR, but each of these labels often differed from the control.	Yes. Overall effciency of FOPLs on nutrient content and food composition of shopping carts with differences between the 5 tested FOPLs	All FoPLs tested improved the nutritional quality of the shopping carts, with a decrease in the amount of energy, fats, and SFA, and an increase in fibre; Most labels led to a decrease in the amount of salt (except for SENS), an increase in fruit (except for MTL and SENS), and vegetable (except for MTL). --> consistent with those of other studies, which have found positive effects of FoPLs such a…
Egnell, 2019	Modelling the impact of different front-of-package nutrition labels on mortality from non-communicable chronic disease	The international journal of behavioral nutrition and physical activity, 16(1), 56	10.1186/s12966-019-0817-2	1	1	0	1	3	1	1	0	1	0	To estimate the potential impact of 5 different FoPLs designs (including Nutri-Score, Multiple Traffic lights (MTL) and HSR) on mortality from chronic diseases using a macro-simulation model.	France	691 participants (purchases data from a field experiment) 81,421 participants (dietary data from the Nutrinet-santé cohort)	Adults (for both purchases and dietary data)	79.7% of women (purchases data) 52.3% of women (dietary data)	This line only details the simulation study (i.e. nutrition & health outcomes)	Modelling study crossing field-experiment purchase data and observational dietary data from web-based cohort	lab-setting; on line; Self-declared food consumption on a dedicated website (3 x 24H dietary records) from a sample of the French Nutrinet Cohort Crossing the purchase data (described in the above line) with dietary data: Relative differences observed in nutrient content between the reference and labelled situations were transposed to the self-declared dietary data to estimate the hypothetical di…	Dietary data: Self-declared food consumption without transposition of the relative differences in nutrient content obtained from the purchase data Crossing data: Number of deaths assessed using the PRIME model in the reference situation	Crossing data: Compare of the number of nutrition-related deaths associated with the dietary data in the 2 situations (reference vs labelled). Different simulations regarding the relative differences applied to dietary intakes: Mean RD nutrient content overall and mean RD in scenarios 1 (healthiest choices) and 2 (un healthiest choices). Comparisons performed for each FOPL with the control and be…	Dietary data: All food products and food categories (web-based 24h dietary recalls)	Dietary data: Dietary consumption and nutrient intakes for both the reference (i.e. no modification of the declared dietary data) and the labelled (i.e. modelled using the purchase data) situations. Crossing data: Number of deaths averted from CD owing to each FOPL introduction.	Tukey’s multiple comparisons tests for mean differences in nutritional content of the shopping carts between the reference and the labelled situation (one of five FoPL or control) Info on parametrization of the PRIME Model provided in additional file (not detailed here for the sake of consistency)	Crossing data: Overall, FOPLs result in a positive number of deaths averted or delayed, where this number was negative but NS in the control (no FOPL). Number of deaths delayed or averted for each FOPL was higher than in the control (no FOPL). In scenario 1 (healthiest choices), both FOPLs and control result in a positive number of deaths averted or delayed. Number of deaths delayed or averted fo…	Crossing data: Overall, percentage of deaths averted or delayed of 3.4% (Nutri-Score), 2.8% (HSR), 1.9% (RIs), 1.6% (MTL) and 1.1% (SENS): significant diff only between Nutri-Score and RIs, MTL and SENS ; HSR and SENS. In scenario 1 (healthiest choices), same ranking within the FOPLs except for HSR (5%) and Nutri-Score(4.6%): significant diff only between HSR vs. MTL and SENS and between Nutri-Sc…	Yes. Overall efficiency of FOPLs on increasing the number of nutrition-related deaths that could be averted or delayed with differences between the 5 tested FOPLs (Nutri-Score better performed)	The present macro-simulation study suggests that the use of a FoPL may help prevent a large number of deaths, with label format-specific effects. The Nutri-Score appears to be the most efficient FoPL in terms of decreasing mortality from diet-related NCDs (up to 3.4% on average), including in individuals with a low response to FoPLs. These results strengthen interest in the choice of Nutri-Score …
Egnell, 2020	Compared to other front-of-pack nutrition labels, the Nutri-Score emerged as the most efficient to inform Swiss consumers on the nutritional quality of food products	PloS one, 15(2), e0228179	10.1371/journal.pone.0228179	1	1	1	1	4	1	1	1	0	0	To compare the response of Swiss consumers to five FoPLs (HSR, MTL, Nutri-Score, RIs and Warning) in terms of perception and understanding of these labels and effects on food choices	Switzerland	1.088	Adults (31.4% of 18–30y; 34.1% of 31–50y, 34.5% of 51+ y)	48.53% of women	Recruited through a web panel provider, applying quotas for sex, age and monthly household income	Cross-sectional (experimental web-based) study	lab-setting; on line; 3 stimulus sets (1/food category composed of 3 products of low, medium and high nutritional quality) presented to participiants. (1) no FOPL condition: choosing the product they would buy then ranking the 3 products by nutritional quality (repeated for each food category) (2) After randomiztion to one of the 5 FOPLs: same protocol as the (1) but with the associated FOPL disp…	Each participant was its own control.	Between the 5 types of FOPLs	3 food categories: pizzas, cakes, and breakfast cereals	For each food category in both conditions (with and without FOPL): 1, 2 or 3 points was attributed for the choice of the lowest, intermediate and highest nutritional quality product. Food category score = the difference of points between both conditions (range: -2 to +2) Global score = sum of each food category score (range: -6 to +6) Percentage of participants whose food choices deteriorated or …	Associations between choice score and FoPL type were assessed using a multivariable ordinal logistic regression model. Performed on data from participants who selected a product in both conditions	Most of the participants did not change their food choices between both conditions (between 58.1% and 71.0% depending on the label and the food category) For all three food categories and all five FoPLs, % of participants who improved their food choices with the FOPL was higher than those whose choices deteriorated.	The Nutri-Score demonstrated the greatest improvement (7.3% for cereals, 10.1% for pizzas and 10.6% for cakes), while the RIs (5.1%, 5.1%, 6.0%) and the Warning symbol (3.7%, 4.1.% and 4.6%) showed the smallest improvement.	Partially. Most of participants did not change their food choices in the FOPL condition. Seemed to have better results with the Nutri-Score than with other FOPLs.	Among the various FoPLs tested in the study, our results showed that the Nutri-Score was the most effective scheme in encouraging healthier food choices among study participants (i.e the Swiss population)
Egnell, 2021	Prospective associations of the original Food Standards Agency nutrient profiling system and three variants with weight gain, overweight and obesity risk: results from the French NutriNet-Santé cohort	The British Journal of Nutrition, 125(8), 902–914	10.1017/S0007114520003384	1	0	0	1	2	1	1	0	1	0	To investigate 4 nutrient profiling systems (original FSA-NPS, NPSC, HSR-NPS and French HCSP-NPS) and their associations with weight gain, overweight (including obesity) and obesity, in a large cohort of French participants from the general population.	France	71,403 (weight gain analyses) 40,096 (overweight analyses) 50,569 (obesity analyses)	Adults (≥18y)	NR	Exclusion of underreporters	Longitudinal (web-based) study (Nutrinet Cohort) but dietary data assessed only once. Follow-up of 3.14 ± 2.76 years for weight gain analyses, of 4.96 ± 2.93 y for overweight and of 5.32 ± 2.90 y for obesity	Fodd consumption were declared online (3x24h dietary records) Energy weighed Dietary Indices (DIs) based on each of the four investigated NPSs applied at the food level were computed at the individual level to characterize the dietary quality of individuals.	The Tertile 1 (T1) of each DI was used as reference in the model (i.e. highest nutritional quality)	Between tertiles for each of the 4 Dis Between all Dis	All food groups (self-declared dietary data)	Distribution of the 4 DIs Correlation between the 4 Dis BMI at baseline Increase in BMI over time Overweight risk Obesity risk	Correlation coefficients between the indices assesed using Spearman correlations. Nutrient intakes across sex-specific tertiles (T) of each DI using linear regression were calculated and compared across tertile for each DI using analysis of variance. Associations of the four indices (coded as tertiles) with weight gain were assessed using multivariable mixed models for repeated measures with diet…	Mean DIs: 6.95±2.50 (FSA-NPS), 7.26±2.91 (NPSC), 7.09±3.33 (HSR-NPS) and 6.66±2.54 (HCSP-NPS). 4 Dis highly correlated (Spearman coefficients over 0.90 for continuous variables) Participants with lower nutritional quality (i.e. higher Dis)= younger, unviersity educaltional level, lower income, smoker and less physically active + higher intakes of energy, total fat, cholesterol, SFA, alcohol, adde…	Weight gain: Higher effect magnitude for the HCSP-DI followed by the FSA-DI and then the NPSC-DI and the HSR-DI Overweight: When both the HCSP-DI and NPSC-DI, or the HCSP-DI and HSR-DI, or the HCSP-DI and the FSA-DI were included in the model: the HCSP-DI was associated with an increased risk while the other DI was associated to a decreased risk.	Yes. The 4 NPS on which different FOPLs were based (i.e. the MTL, the HSR, the Nutri-Score) were associated with weight gain and overweight risk (but not with obesity risk)	Participants with a lower nutritional quality diet, measured by higher dietary indices based on the four NPSs, had a higher increase in BMI over time and were at higher risk of becoming overweight. The HCSP-DI appeared to be more strongly associated with risk of becoming overweight, followed by the original FSA-DI, and then the NPSC-DI and HSR-DI. Public health policies based on the NPSs represen…
Egnell, 2020	Objective understanding of the Nutri-score front-of-pack label by European consumers and its effect on food choices: an online experimental study Associated studies: (1) Objective Understanding of Front-of-Package Nutrition Labels: An International Comparative Experimental Study across 12 Countries (Egnell, 2018, Nutrients) / (2) Effectiveness of Different Front-of-Pack Nutrition Labels among Ita…	The international journal of behavioral nutrition and physical activity, 17(1), 146	10.1186/s12966-020-01053-z	1	1	1	1	4	1	1	1	0	0	To compare the effectiveness of 5 FoPLs (HSR, MTL, Nutri-Score, RIs, Warning) on consumer understanding and food choice in 12 European countries. --> as regards the scope of this work, only food choices are detailed in this file	12 European countries (Bulgaria, Denmark, France, Germany, Spain, Belgium, Italy, Netherlands, Poland, Portugal, Switzerland and UK)	12,391 (approx. 1,000/country)	Adults (around 1/3 of 18-30y, 1/3 of 31-50 and 1/3 of >50y)	49.87% of women (NS diff between countries)	Web-based panel recuitement using a quota sampling method regarding gender, age, income 32.58% primary or secondary school education level (diff across countries), 71.50% responsible for grocery shopping, Around 22% reported unhealthy diet and little or no nutrition knowledge (diff across countries)	Cross-sectional (experimental web-based) study	lab-setting; on line; 3 stimulus sets (1/food category composed of 3 products of low, medium and high nutritional quality) presented to participiants. (1) no FOPL condition: choosing the product they would buy then ranking the 3 products by nutritional quality (repeated for each food category) (2) After randomiztion to one of the 5 FOPLs: same protocol as the (1) but with the associated FOPL disp…	Each participant was its own control.	Between the 5 types of FOPLs (Ris used as reference in the model)	3 food categories: pizzas, cakes, and breakfast cereals --> food products were the same in all countries	For each food category in both conditions (with and without FOPL): 1, 2 or 3 points was attributed for the choice of the lowest, intermediate and highest nutritional quality product. Food category score = the difference of points between both conditions (range: -2 to +2) Global score = sum of each food category score (range: -6 to +6) Percentage of participants whose food choices deteriorated or …	Associations between choice score and FoPL type were assessed using a multivariable ordinal logistic regression model. Performed on data from participants who selected a product in both conditions	In each of the 5 FoPL groups: % participants improving the nutritional quality of their choices in the labelled condition compared to no label was higher than % of participants who selected a product with lower nutritional quality with the FoPL compared to no label	The deterioration results similar across FoPLs (between 3.5 and 4.9% of choices). Overall (12 countries and 3 food categories combined), compared to RIs, the Nutri-Score was associated with the highest improvement in the nutritional quality of food choices (OR = 1.36 [95% CI 1.19–1.55]), followed by MTL (OR = 1.21 [1.06–1.39]). Whereas, NS diff for HSR and Warning . By country analysis, only posi…	Partially. Most of participants did not change their food choices in the FOPL condition. Overall, improvements in the nutritional quality of food choices only significant for Nutri-Score and MTL as compared to RIs. Better results with the Nutri-Score mostly driven by the results for France (population familiar to the Nutri-Score)	Regarding the effect on food choices, differences between FoPLs were small; nevertheless, for some of the countries (but significant results for France only) the Nutri-Score appeared to be also the most effective in improving the nutritional quality of food choices compared to the Reference Intakes.
Fichera, 2020	The response to nutritional labels: Evidence from a quasi-experiment	Journal of health economics, 72(), 102326	10.1016/j.jhealeco.2020.102326	0	1	0	0	1	0	0	1	1	1	To investigate the response to a UK policy recommending FOPNL for retailers on all store-brand (as opposed to branded) products within 7 specific food categories. --> To explore the overall, aggregate, impact of the policy by comparing changes in food purchases at retailers that introduced labelling to changes in purchases at retailers that did not. To investigate the households’ response by exam…	Great Britain	360,921 observations for 20,707 households between July 2005 and July 2008	Household level (Mean age of the shopper= 48.6y)	78.5% of shoppers were female	The majority of households contained 2 or 3 individuals. 64% of households are married, and 46% are in higher social classes.	Longitudinal study (using real-purchase data of households): quasi-experiment	real-life; All grocery purchases brought into the home by a rolling panel of households from Great Britain (june 2005 to july 2008) obtained from Kantar Analysis based on households’ main monthly shopping trip. Sum of all household purchases for a set of food ‘categories’ which each belong either to “Foods with labelling” (i.e.those recommended for labelling by the FSA), and “Foods without labell…	Reference time: No FOPL (2005) as the recommendation started in 2006 Between products: Branded products (as labelling was not recommended by the policy) Store-branded products (non labelled retailers that did not follow the recommendation for all or some of the foods in the 7 categories)	(1) Overall effect of FOP labelling using a difference-in-difference design, comparing the change in spending, quantity or nutritional value of food purchases in retailers that introduced labelling (before and after its introduction) to the change in retailers that did not introduce labelling. (2) To investigate whether the introduction of FOPNL affected the quantity of foods purchased by househo…	7 food categories targeted by the FOPNL recommendation: ready meals, burgers/sausages, pies, breaded/coated meats,pizza, sandwiches and cereals. All foods & beverages sold by the 9 biggest UK retailers: Tesco, Asda, Morrisons, Somerfield, Co-Op,Waitrose, Lidl, Aldi, and Marks & Spencer (total market share of 76%)	Change in spending, quantity or nutritional value of households food purchases (by store-branded labelled, store-branded unlabelled and branded unlabelled category) Quantity of foods purchased by households and the nutritional quality of their food baskets	(1) Differece-in-difference model: dependant variable: quantity, nutritional value, total spending or expenditure share of food group j (with j = 1, 2, 3, i.e. labelled foods, unlabelled foods and cakes), purchased in retailer r at time t (year-month). Inclusion of a dummy=1 if retailer r introduced labelling by time t.Model with fixed effects for retailer and time. Tthis model was also estimated…	At the aggregate level, FOPL introduction improved the nutritional quality of the total food basket (NS changes in quantity, total spending and expenditure shares). This suggets that retailers sold similar amounts of foods, but this consisted of healthier products. Nutrition labelling has made households more aware and conscious of the nutritional content of their grocery baskets, leading them to…	Households responded to FOPL by reducing the total monthly calories from store-brand labelled food purchases (-588 kcal), SFA (-13.7 g), sugars (-6.9 g), and Na (-0.8 mg),with NS changes in the nutritional composition of branded foods within the same food group. Relative to mean monthly nutrient purchases of store-brand labelled foods these changes are similar to a 9–14% reduction, on average. In…	Yes. Introduction of MTL modifies the food purchases of households towards healthier products + modification of the type of foods that were bought + improvement of nutrient profiles of store-branded products	FOPNL led to a reduction in the quantity purchased of labelled store-brand foods, as well as an improvement in their nutritional composition.This suggests that FOP labelling caused households to substitute between food groups, as well as within food groups, reducing the quantities of labelled foods whilst improving their nutritional quality. Our findings also suggest that the introduction oflabel…
Finkelstein, 2019	A Randomized Controlled Trial Evaluating the Relative Effectiveness of the Multiple Traffic Light and Nutri-Score Front of Package Nutrition Labels	Nutrients, 11(9),	10.3390/nu11092236	1	1	0	0	2	0	1	1	1	0	To test the effects on overall diet quality of 2 FOPNL (1) the MTL and the Nutri-Score (NS), relative to a no-label control.	Singapore	147	≥21 years (mean age of 34.40y)	68.83% of females	Registered RedMart (a large on-line retailer in Singapore) shoppers Recruited via Facebook and Instagram advertisements from September to November 2018.	3-week randomized controlled trial (online) with a cross-over design	lab-setting; on line; During 3 weeks, participants logged on a dedicated website once a week and were asked to purchase their weekly groceries with a min spend of $50 and max spend of $100. For each of the 3 shopping sessions, either no FOPL, Nutri-Score or MTL condition was applied in a randomized order --> each participant shopped once per condtion *The Nutri-Score algorithm was modified for be…	No FOPL shopping session (1/3 of participants= 1st session, 1/3=2nd session and 1/3=3rd session --> defined through randomization)	Each individual is its own control: difference in diet quality of food purchases for one week between FOPL (MTL and Nutri-Score) and no FOPL condition, between each FOPL condition and no FOPL condtion and between both FOPL conditions (Nutri-Score vs MTL)	4,000 products commonly purchased in Singapore supermarkets (food and beverages only)	Diet quality per shopping trip, measured by the AHEI-2010 (only 11 of the 13 components: suppression of alcohol (not presented in the online store) and PUFA (no data)) -->per week & household and per day & person (grocery purchase divided by the number of adult household members and by 7 d). Average Nutri-Score of the shopping basket, weighted by serving, calculated by applying A = 5 to E = 1 for…	First difference models for repeated measures controlling for, time invariant heterogeneity (e.g., age, health consciousness etc.) between individuals. Dependent variables= difference in outcomes mentionned in the previous column in each treatment condition and the Control condition. Model estimated with ordinary leasts squares (OLS) Secondary analysis: Test the moderating effects of mood, hunger…	Mean modified AHEI-2010 score was 41.81 in Control. Estimated increase of 1.09 for Nutri-Score and 1.16 for MTL compared to Control Mean Nutri-Score was 3.41 in Control. Increase in Nutri-Score by 0.33 pts in Nutri-Score but not in MTL compared to Control In MTL, calories decreased by 19.75 kcal/serving, fat decreased by 1.03g/serving and protein decreased by 0.83g/serving compared to Control. In…	Nutri-Score vs. MTL: NS differences in AHEI-10 between both FOPLs Increase in Nutri-Score as diet quality index, was higher in Nutri-Score condition than in MTL condition	Yes. Improvement of the diet quality of individuals in both FOPL condtions as compared with no FOPL	Both the MTL and Nutri-Score front-of-pack labels improved dietary quality according to the modified AHEI-2010, providing support for implementation of either label if the goal is to improve overall diet quality. Nutri-Score outperforms MTL and no FOP labels in average Nutri-Score diet quality index but, unlike MTL, does not reduce calories, suggesting that MTL may be preferred to NS if the goal …
Talati, 2019	Food Choice Under Five Front-of-Package Nutrition Label Conditions: An Experimental Study Across 12 Countries	American journal of public health, 109(12), 1770–1775	10.2105/AJPH.2019.305319	1	1	1	1	4	1	1	1	0	0	To compare the effectiveness of 5 FoPLs (HSR, MTL, Nutri-Score, RIs, Warning) on food choices in 12 countries in 5 different regions of the world (North America, South America, Europe, Oceania, South Asia)	12 countries (Argentina, Australia, Bulgaria, Canada, Denmark, France, Germany, Mexico, Singapore, Spain, UK, and USA)	12,015 (approx. 1,000/country)	Adults (around 1/3 of 18-30y, 1/3 of 31-50 and 1/3 of >50y)	49.87% of women (NS diff between countries)	Web-based panel recuitement using a quota sampling method regarding gender, age, income 32.58% primary or secondary school education level (diff across countries), 71.50% responsible for grocery shopping, Around 22% reported unhealthy diet and little or no nutrition knowledge (diff across countries)	Cross-sectional (experimental web-based) study	lab-setting; on line; 3 stimulus sets (1/food category composed of 3 products of low, medium and high nutritional quality) presented to participiants. (1) no FOPL condition: choosing the product they would buy then ranking the 3 products by nutritional quality (repeated for each food category) (2) After randomiztion to one of the 5 FOPLs: same protocol as the (1) but with the associated FOPL disp…	Each participant was its own control.	Between the 5 types of FOPLs (Ris used as reference in the model)	3 food categories: pizzas, cakes, and breakfast cereals --> food products were the same in all countries	For each food category in both conditions (with and without FOPL): 1, 2 or 3 points was attributed for the choice of the lowest, intermediate and highest nutritional quality product. Food category score = the difference of points between both conditions (range: -2 to +2) Global score = sum of each food category score (range: -6 to +6) Percentage of participants whose food choices deteriorated or …	Associations between choice score and FoPL type were assessed using a multivariable ordinal logistic regression model. Performed on data from participants who selected a product in both conditions	For the majority of choice pairs (82%), food selection remained unchanged from the no-FoPL to FoPL condition. Improvements in the healthiness of products chosen occurred for 12% of choice pairs and a deterioration occurred for 6%. All 5 FoPLs produced significant improvements in food choices (total sample, all countries pooled) Same patterns observed when restrincting the analysis to individuals …	Differences according to FoPL type, Nutri-Score and MTL resulting in the greatest proportions of healthier choices (14%). Across the total sample, the most effective FoPLs in improving food choices were the Nutri-Score and MTL (both mean improvement scores = 0.09), then the Warning Label (0.06), the HSR (0.05)and the RIs (0.04). MTL and Nutri-Score improved the healthiness of food choices to a gr…	Partially. Most of participants did not change their food choices in the FOPL condition. Overall, improvements in the nutritional quality of food choices only significant for Nutri-Score and MTL as compared to RIs and HSR. Better results with the Nutri-Score mostly driven by the results for France (population familiar to the Nutri-Score) and Singapore	In the aggregated results for all 12 countries, all 5 FoPLs demonstrated the ability to favorably influence product choice, with the Nutri-Score and MTL producing the greatest improvements. The Warning Label and HSR resulted in slightly lower levels of improvement (with only the HSR being significantly different from the Nutri-Score and MTL). The RIs consistently produced the lowest level of impr…
Franco-Arellano, 2020	Influence of front-of-pack labelling and regulated nutrition claims on consumers' perceptions of product healthfulness and purchase intentions: A randomized controlled trial	Appetite, 149(), 104629	10.1016/j.appet.2020.104629	0	1	1	1	3	0	1	1	0	0	To examine the influence of different FOPL (warning, HSR and MTL) and nutrition claims (nutrient content claims and disease risk reduction claims) on consumers' perceptions of product healthfulness and purchase intentions of healthier and less healthy drinks, when presented together on a label.	Canada	1,997 (4 groups: no FOPL Control (n=498), Warning (n=501), HSR (n=499), MTL (n=499))	Adults (≥18y)	51.9% of female	Final sample not completely representative (2 y younger than the median Canadian population, more participants with college or university education). NS diff between groups for sociodemographics except for household income	Cross-sectional, Randomized controlled online survey --> this study corresponds to one task of this larger survey on FOPLs	Participants randomized in each of the 4 conditions (control, warning, HSR or MTL) maintained throughout the survey. Participants were randomly shown four mock labels, successively for 2 healthy and 2 less healthy drinks with (A) either a disease risk reduction claim or not, either (B) a nutrient content claim or not They were asked to rate the perceived healthfulness of each drink and to rate pu…	No FOPL group	Between each FOPL and the Control group Between the 3 FOPLs (Warning vs. HSR; Warning vs. MTL; MTL vs HSR)	Fruit juice type drink (2 assessed as healthy and 2 assessed as less healthy using the FSANZ-NPSC)	Purchase intentions	Generalized linear mixed analyses used to account for repeated measures derived from the four questions responded by each participant. Purchase intentions entered in the models as outcome while disease risk reduction claim, nutrient content claim [presence or absence]) and FOPL conditions entered as effects. Pairwise comparisons among the 4 FOPL conditions Adjustments for many covariates. P<0.01 …	In healthier drinks, HSR and MTL increased purchase intentions compared to the control (trends, NS). Warning showed a trend towards reducing purchase intentions compared to the control. In less healthy drinks, all FOPLs reduced purchase intentions compared to the control.	Both types of drinks combined, differences between Warning and HSR and Warning and MTL	Yes. But small effect on the purchase intention with differences between FOPLs	Overall results support the growing body of evidence that FOP labelling influences consumers' assessment of product healthfulness and, to a less extent, purchase intentions
Egnell, 2019	Front-of-Pack Labeling and the Nutritional Quality of Students' Food Purchases: A 3-Arm Randomized Controlled Trial	American journal of public health, 109(8), 1122–1129	10.2105/AJPH.2019.305115	1	0	0	0	1	1	0	1	1	0	To assess the effects of the Nutri-Score label (relative to the Reference Intakes label or no label) on the nutritional quality of students’ food purchases.	France	1,866 validated the study (3 groups: Nutri-Score (n=623), RIs (n=651), no FOPL (n=592))	Students (18-25y) (mean age: 20.4±1.9y)	73.4% of females	60% had a university undergraduate degree;, 49% of participants always did their grocery shopping; 39% spent <30€ per week on grocery shopping Sociodemographics & purchasing habits similar in the3 arms	Cross-sectional, 3-arm randomized controlled trial (experimental online supermarket)	Online supermarket (3 versions according to the arm) with French food products Participants were asked to simulate their food purchases as if they were in their usual supermarket; no payment was required	No FOPL group	Between Nutri-Score and no FOPL / Between Nutri-Score and Ris	751 food items divided in 20 categories	Overall nutritional quality of the shopping cart, assessed according to the cart’s mean FSAm-NPS/HCSP score (computed via the arithmetic mean of the FSAm-NPS/HCSP score (weighted on purchased quantity) for all foods and beverages in the cart; the score was calculated for 100 g of the overall shopping cart) Energy, SFA, sugars, Na, fiber, fruits and vegetables (F&V) and protein content of the shop…	One-way analysis of variance to compare the primary outcome between arms. Post hoc pairwise comparisons using Tukey’s test to account for multiple comparisons. Gatekeeping strategy used to analyze secondary outcome variables compared in the following order: Energy, SFA, Sugars, Na, Fiber, F&V, Protein When the comparison for a secondary outcome across the 3 arms was NS overall, no comparisons of …	Mean±SD FSAm-NPS/HCSP scores were 2.02±3.56 in the Nutri-Score group, 2.45±3.28 in the no-label group, and 2.69±3.44 in the RIs group	FSAm-NPS/HCSP score lower in Nutri-Score group (i.e. higher nutritional quality) than in the RIs group, but NS between Nutri-Score and no-label groups and between RIs and no-label groups Lower shopping cart content of calories and SFA and higher content of F&V in Nutri-Score than in the other 2 groups. Lower Na and protein and higher sugars contents in Nutri-Score than in no-label group, as well …	Partially. The Nutri-Score only improved the overall nutritional quality as compared to the Ris but not to the no FOPL condition	Our results suggest that the Nutri-Score label improves the overall nutritional quality of students’ shopping cart, as reflected by a lower FSAm-NPS/HCSP score, relative to the Reference Intakes label. Also, the Nutri-Score label decreased shopping cart content in terms of calories, saturated fatty acids, sodium, fiber, and protein and increased fruit and vegetable content. By contrast, no overal…
Hamlin, 2018	The Impact of the Australasian 'Health Star Rating', Front-of-Pack Nutritional Label, on Consumer Choice: A Longitudinal Study	Nutrients, 10(7),	10.3390/nu10070906	0	0	0	1	1	0	0	1	0	0	To evaluate whether the HSR would significantly influence consumer choice and whether the HSR impact upon consumer choice would be moderated by variations in the 1–5 ‘star’ rating	New Zealand	2,600 in total [1,000 in Dunedin and 1,600 in Christchurch (separate analysis for both locations)]	NR	NR	Consumers recruited at the store's exit: survey directly administered No sociodemographics data were collected	Cross-sectional, Replicated (same one as a 2014 study) 2x2 factorial experimental design, with 2 products (1 high and 1 low nutritional status) X 2 HSR treatment levels (present vs absent)	4 treatment combinations: each evaluated by 100 consumers at each replication (3 replications) Each consumer was presented with 2 (of the 4) treatment combinations, arranged as two pairs placed next to a common comparator product and was asked to indicate which of the two products he would choose	Absence of HSR on the product	Presence vs absence of FOPL in both locations In case of presence of the HSR, comparison between high and low nutritional status of products (i.e. number of stars)	Cold ready to eat muesli (1 product with high (5 star) nutritional status and 1 with low nutritional status (2 star))	Percentage of the 100 consumers that selected the treatment combination over the comparator	Simple two-way analysis of variance with replications --> results from both locations were analyzed separately	(1) Single observable significant main effect of the HSR FoP; A weak/borderline trend emerges in Christchurch if stores are treated as an independent variable. A weak and general positive impact of both label treatments (2 star & 5 star) on consumer preference (2) Numerical trend towards the 5 star HSR increasing demand for the high nutritional value product and the 2 star HSR label suppressing d…	According to the authors, this outcome differs from that of the first study in 2014 which showed a general positive impact on consumer preference that was substantial, positive and identical for each of the two HSR label treatments.	No. The HSR remains inneffective in influencing food choices	Despite the provision of massive national marketing support in all media over 2 years, the HSR remains ineffective in influencing unprompted consumer choice between food products within the category selected for study choice
Santos, 2020	Impact of different front-of-pack nutrition labels on online food choices	Appetite, 154(), 104795	10.1016/j.appet.2020.104795	1	1	0	1	3	1	1	1	0	0	To evaluate the impact of 4 different FOPNLs (MTL, %GDA, Nutri-Score and HSR) on Portuguese consumers’ selection of food products according to perceived nutritional quality.	Portugal	357	Adults (18–64 years old) (mean age: 40.6±11.4y)	54% of women	42.1% with BMI>25kg/m² 33.9% have a diagnosed health problem	Cross-sectional, open-label, randomized controlled study with a cross-over design (online)	Participants were asked to take part in a self-administered web-based questionnaire to (a) assess their preferences for the 4 FOPNL (i.e. MTL, %GDA, Nutri-Score and HSR) and (b)evaluate the impact of those FOPNL on the selection of food products according to perceived nutritional quality. 5 food choice scenarios (1 for each following food category: yogurts, cereals, canned tuna, lasagnas and cook…	No FOPNL scenario Every individual is its own control --> cross over design	Between FOPNL and Control Between the 4 FOPNL	5 food categories: yogurts, cereals, canned tuna, lasagnas and cookies	Choice of the healthiest food product for each of the 5 scenarios	Association between choices and FOPNL studied through binary logistic regression modelling (“making the correct selection” vs “not making the correct selection”). Model adjusted for sociodemographic and PROGRESS-Plus variables as indicated above	Percentage of healthiest choice: 34.2% for no FOPL scenario lowest than in the 4 fOPNL scenarios combined (over 60%) For each FOPL scenario considered separately: 72.3% for MTL, then 70.9% for HSR, then 70.0% for %GDA and 62.2% for Nutri-Score Using no FOPL scenario as reference, MTL had the highest OR (5.37) of leading the consumer to make a correct choice, then HSR (5.07), %GDA (4.72) and NS (3…	Only considering the 4 FOPNLs scenarios (no FOPL scenario excluded), number of healthiest food product choices: 4 (max) for 25.8% participants, 3 for 42%, 2 for 17.9%, 1 for 10.4% and 0 for 3.9%. Average number of healthiest choices= 2.75±1.07. NS diff in the OR of leading the consumer to make the healthiest choice between each FOPNL scenarios in 2 by 2 comparisons (large variability shown by the…	Yes. Higher selection of the healthiest product in the FOPLs scenario but with differences as regards the type of FOPL	A FOPNL system promotes healthier food choices or related outcomes. Results from the current study show TL is the most effective FOPNL, though its positive impact on food choices was NS larger than the one of the other FOPNL considered schemes (%GDA, HSR and NS).
Marette, 2019	Improving Nutritional Quality of Consumers’ Food Purchases With Traffic-Lights Labels: An Experimental Analysis	J Consum Policy (Journal of Consumer Policy), 42(3), 377–395	10.1007/s10603-019-09420-5	1	0	0	0	1	0	0	1	0	0	To evaluate the role of Nutri-Score in signalling the nutritional quality of food, by focusing on the willingness-to-pay	France	86	Adults (18-63y) (mean age: 38.5y)	74.4% of women	Participants recruited in two locations (both 15km far from Paris)	Experimental economics study (lab-setting)	Participants were provided with a packet of the 6 breakfast cereals selected for the study (see column food category). 3 Rounds: 1. no nutrition info, 2. only Nutri-Score, 3. Nutri-Score + explanatory messages about the Nutri-Score objectives and construction For each product at each round, participants were asked "What is the maximum price you are willing to pay for this product?” (BDM mechanism…	Round 1 (no FOPL on the packet)	For each product: Between Round 1 and Round 2 (effect of the Nutri-Score) Between Round 2 and Round 3 (effect of explanations)	Breakfast cereals sold in France and intended for adults 6 products (3 Nutri-Score: A, C and E for 1 national brand (N) anf for 1 private label (P)) = {NA,PA,NC,PC,NE,PE}	Differences in WTP between Round 1 and Round 2 (effect of the Nutri-Score) and between Round 2 and Round 3 (effect of explanations) for each product	The Wilcoxon test used to compare paired samples of WTP between two successive rounds of information. p<0.01 considered as significant Econometric estimation of WTP based on a random Tobit estimator with dummy variables--> pooling the observations corresponding to participants’ WTPs elicited in the successive rounds.+ introducing random effect that imposed constraints on the structure of the vari…	Tests for ≠ in WTP, Rounds 1 and 2: NA, PA, NC, NE & PE (not for PC) Tests for ≠ in WTP, Rounds 2 and 3: PA, NC, NE & PE (not for NA & PC) Many WTP did not change in Round 3 (i.e explanation on the Nutri-Score)	For the same type of product (N or P), variation in value for Nutri-Score E higher than for Nutri-Score A Negative effect of information on WTPs is stronger N than for P brands vs Positive effect of information A on WTPs stronger for P than for N brands.--> asymmetric effect of colours + brand equity effect Nutri-Score A: positive effect only for N in Round 3 / Nutri-Score C: negative effect only…	Partially. Strong effect of the letter/colour (mostly driven by the "E/red"). The "C" is not really helpful. Differences in the magnitude of the effects between national and private brands.	The paper showed (1) the dominant impact of the red colour ("E") on WTP compared to other colours/letters, (2) the important reductions in WTP stemming from this red colour with a brand equity effect (namely, depending on national versus supermarket brands)
Jáuregui, 2020	Impact of front-of-pack nutrition labels on consumer purchasing intentions: a randomized experiment in low- and middle-income Mexican adults	BMC public health, 20(1), 463	10.1186/s12889-020-08549-0	0	1	1	0	2	1	1	1	1	0	To investigate the effect of the FOPL used in the Latin American region on consumers’ shopping intentions when prompted to make their choices with specific nutrients-to-limit in mind among low- and middle-income Mexican adults.	Mexico	2,194 (3 groups: %GDA (n=725), MTL (n=734), WL (n=735))	Adults (≥18y) (mean age: 36.8 ±16.0y)	57.5% of female	49.8% had a monthly income below the average income of the fifth decile of socioeconomic status in Mexico, 51.2% had high school education or lower. 52.3% were either overweight or obese NS diff for sociodemographics between groups	Cross-sectional, Randomized online study (3 arms, no control)	Online supermarket (3 versions according to the arm) Participants saw a 1-min video explaining the label to which they were affected, and were asked to simulate their food purchases as if they were in their usual supermarket; no payment was required but they had a restricted budget (equiv to 28–280 USD). The 60 products selected for the study were displayed online with picture, FOPL and prices.	No control	Between the 3 FOPL Sub-analyses according to sociodemographics	5 food groups: ready-made foods, dairy products, non-dairy beverages, salty snacks, and breakfast cereals 60 food products	Overall nutritional quality (estimated using the NPSC and NPSC baseline score) of purchases Mean content of purchases for energy, proteins, total fat, SFA, total sugars, Na and fiber Impact of the labels across food categories (ready-made foods, dairy beverages, non-dairy beverages, salty snacks, and breakfast cereals) and sociodemographic subgroups	One-way ANOVA tests with the group as the independent variable used to test the impact of the labels Pairwise comparisons among groups performed using Bonferroni’s multiple comparisons tests Calculation of a standardized effect size (Cohen’s d) Linear regression models with interaction to test if the effect of the labels differed across demographic indicators	Better overall nutritional quality of the shopping cart (for both NPSC and NPSC baseline scores) in MTL and WL groups as comp with GDA group No diff for both scores between MTL and WL groups Lower nutritional quality among those with the lowest household income and education levels but NS interaction group x income or group x education As comp. to the GDA group: MTL and WL lower mean content per …	As compared to GDA group: Breakfast cereals and salty snacks: WL=better nutritional quality Non-dairy beverages: MTL=better nutritional quality Dairy products: WL=worse nutritional quality with NPSC score and better with NPSC baseline score Salty snacks: MTL=better nutritional quality with NPSC baseline score No diff for both scores between MTL and WL groups across food categories	Partially. As there is no real control, but if GDA are considered as control, yes.	The MTL and WL are more effective tools for guiding consumers towards healthier food choicesthan the GDA. Both the MTL and the WL improved the nutritional quality of purchases as compared to the GDA. Participants of low income, low education and with low nutrition knowledge had purchases with lower nutritional quality overall, across all labeling conditions.
Khandpur, 2018	Are Front-of-Package Warning Labels More Effective at Communicating Nutrition Information than Traffic-Light Labels? A Randomized Controlled Experiment in a Brazilian Sample	Nutrients, 10(6),	10.3390/nu10060688	0	1	1	0	2	0	1	1	0	0	To evaluate the effectiveness of Warning Labels (WL) compared to MTL, in improving consumer understanding, perceptions, and purchase intentions, in a Brazilian sample --> only purchase intentions are detailed in this document, as regards the scope of this work.	Brazil	1.607	Adults (mean age: 39.2±12.9y).	52.4% of female	82.0% primary or secondary level education. 62.7% from the low or middle-SES. Both FOPL groups were balanced on all demographic variables	Cross-sectional, Randomized controlled experiment	2 sessions: One without FOPL and one with the FOPL label they were randomly assigned 2 tasks per sessions : Single Product Task (images of 3 products one at a time) & Multiple Product Task (images of two or more products at the same time: different brands but same food category). For each task, they had to answer questions with some items on purchase intentions (Single= 7pt Likert Scale: buy vs n…	All participants were exposed to a control (no-label) condition before being assigned to one of the 2 FOPL	Between FOPNL and Control	Single Task Product: savory snacks, chocolate-filled biscuits, flavored lemonade Multiple Task Product: 2 brands of savory snacks, 2 brands of instant soups and 3 brands of breakfast cereals	Purchase intentions: Single product task: Average score for all the 3 products). Multiple product task: Average of the responses across all product combinations (not well detailed)	t-tests and one-way ANOVAs to estimate aggregate differences in continuous mean responses between control and label conditions Relative differences between WLs and TLLs between no FOPL and FOPL sessions Stratification by sex + adjustments for sociodemographics	Single Product Task: decrease in purchase intentions of the overall sample in the FOPL compared to the no FOPL session. No differences between both FOPL groups during the control condition (1st session= no FOPL) Multiple Product Task: 2 different shifts in participant choices: (i) purchasing the healthier option, and (ii) abandoning both product options Presence of WL = less likely to continue bu…	34.4% of participants in MTL chose the healthier option = 9.8% increase as comp to the control session, 39.1% of participants in WL chose the healthier option = 16.1% increase as comp to control session. Increase in the percentage of people chosing not to buy either product (18.9% of participants in MTL vs. 28.9% of participants in the WL)	Yes. Both WL and MTL increased the purchase intentions for healthier product	In generating a lower mean score of the frequencies and the quantities in which products should be consumed, the WLs appeared to deliver a more consistent message with greater impact on consumer perceptions compared to the MTL This study provides evidence that a WL would be particularly effective at improving the understanding of nutrient content and the perceptions of product healthfulness, and …
Labonté, 2019	Traffic light labelling could prevent mortality from noncommunicable diseases in Canada: A scenario modelling study	PloS one, 14(12), e0226975	10.1371/journal.pone.0226975	0	1	0	0	1	0	0	0	1	0	To model the potential impact of adopting TLL on mortality from noncommunicable diseases (NCDs) in Canada, due to the previously predicted improved nutrient intakes	Canada	19.915	Adults (≥19y)	54.9% of female	Participants to the Canadian Community Health Survey (CCHS)-Cycle 2.2 led in 2004 (national, cross-sectional nutrition survey designed to assess food and nutrient intakes of Canadians)	Modelling study using dietary data from a cross-sectional nutrition study	Baseline scenario: Dietary data obtained from the 24h recall. MTL scenario: All foods consumed by participants were assigned colour codes (red, amber or green) for fat, SFA, sodium and sugars. Foods assigned a red traffic light for at least 1 nutrient were replaced with a version of the same product with a more favourable nutrient profile, without any red light. Calculation of energy, fat, SFA an…	Baseline scenario	Application of the PRIME Model to both scenarios to estimate the total number of deaths attributable to NCDs that could be averted or delayed based on the MTL compared with the baseline scenarios.	All foods reported by participants from the CCHS 2.2 (5,655 unique foods and 495 unique beverages)	Intakes of energy, fat, SFA, sugars and Na (baseline and MTL scenarios) Total number of deaths attributable to NCDs that could be averted or delayed based on the MTL compared with the baseline scenarios (i.e. modelling the maximum impact of the MTL application to Canadian food consumption)	Mean intakes of energy and nutrients compared between both scenarios using a two-sample z-test. PRIME model: calculate the change in the annual number of deaths attributable to diet-related NCDs between both scenarios --> see details as regards the PRIME model application in the full text	52% of foods and 13% of beverages had at least one red TL--> % of F&B that could not be replaced was 40% and 2%. MTL scenario: Intakes of energy, total fat, SFA, and Na = 5%, 13%, 14% and 6% lower / Sugar intakes= unchanged Of 92,157 annual mortalities in Canadian adults related to the 16 diet-related NCDs under study, 11,715 deaths (-12.7%) could be averted or delayed through reductions in the i…	57% of prevented deaths observed in men. 90% of the reduction in mortality attributable to changes in obesity status resulting from reduced energy intakes Potential lives saved related to CVD (72%),T2D (15%), cancers (8%), liver disease (3%), and chronic renal failure (2%) Sensitivity analyses: only 1,390 deaths per year could be averted or delayed through nutritional changes independent of chang…	Yes. Great effect of the MTL on the reduction in mortality from NCDs. However, to take with huge cautious as the scenario applied in this modelling study is very optimistic that appears to be very unrealistic	The present modelling study showed that if food products were to be labelled with MTL and consumers used it to avoid foods labelled with red lights whenever possible, then close to 13% of deaths from diet-related NCDs could be delayed or averted every year in Canada. MTL appears particularly important for the prevention of mortality from CVDs and its potential health impact would primarily be thr…
Ares, 2018	Nutritional warnings and product substitution or abandonment: Policy implications derived from a repeated purchase simulation	Food Quality and Preference, 65(), 40–48	10.1016/j.foodqual.2017.12.001	0	0	1	0	1	0	0	1	0	0	To evaluate the influence of nutritional warnings on consumers’ purchase decisions by exploring within category product substitution or abandonment of the category, as well as to identify consumer groups that differ in reaction to the warnings.	Uruguay	395	Adults (18-72y, mean age= 35.6±14.3y)	72% of female	Recruited in supermarkets and public places in Montevideo and Maldonado. Not representative of the Uruguyan population.	Cross-sectional, Experimental study (repeated purchase simulation)	Products presented to participants using photos in a booklet. Choice sets composed of the 4 product alternatives per category. 1st task: 8 choice sets without warnings, plus a dummy set of apples --> participants had to choose the product they will buy in the set. 2nd task: Same 8 sets but with warnings, as well as three dummy choice sets (pears, apples and flour) without warnings --> same proced…	1st task: 8 choice sets without FOPL (i.e. warning)	Between choices performed in the 1st and the 2nd tasks for each set (i.e. food category)	8 food groups: canned green peas, cookies, salty crackers, chicken nuggets, orange juice, toast bread, soda and strawberry yogurt --> represent Uruguay purchases. Selection of 4 products/group from different brands and nutritional content	Selection of the most healthful option of the set (except for chicken nuggets as all had similar nutritional quality) Number of times that participants selected the most healthful alternative or indicated rejection to purchase calculated across all product categories. % of participants selecting the most healthful option(s) in each set for each task, % of participants indicating that they would n…	Significant differences in the number of categories evaluated between the 1st and 2nd task (without and with warnings) using Student’s t-tests Influence of Warning: Sign test considering whether participants selected the most healthful products with and without nutritional warnings. Participants with a different extent of changes from the 1st to the 2nd task were identified, and differences in th…	72% modified at least one of their choices with warnings as compared with no warnings (Average number of changes=2.7) 53% made more healthful choices with warnings (No diff in sociodemographics vs those who did not make healthful choices, except for health motivation) Most healthful product selected in average in 1.9 (Warning) vs 1.3 categories (No warnings). At the category level, % of participa…	With warning labels, the average number of categories for which participants would not buy any product increased to 2.1 (vs 1.7 without warning) For 5 categories for which an alternative without warning exists, participants were not more likely to reject purchase of the product in the presence of the warning label For the 3 categories in which all the products included warnings (cookies, salty cr…	Partially. Only half of participants made more healthful choices with warning lables. Not consistent accross the 8 considered food categories	First, the findings confirm the potential of nutritional warnings to induce consumers to make more healthful choices. Second, the implementation of this FOPNL scheme can be expected to mainly promote within-category product substitution, as a relevant proportion of the consumers in several categories would replace the previously chosen product by more healthful alternatives. Third, category aband…
Pan, 2020	Seventeen-Year Associations between Diet Quality Defined by the Health Star Rating and Mortality in Australians: The Australian Diabetes, Obesity and Lifestyle Study (AusDiab)	Current developments in nutrition, 4(11), nzaa157	10.1093/cdn/nzaa157	0	0	0	1	1	0	0	0	1	0	To examine prospective associations of a dietary index (DI) based on the HSR (HSR-DI), as an indicator of overall diet quality, with all-cause and cardiovascular disease (CVD) mortality	Australia	10,025 (corresponding to 159,606 person-years with a median follow-up pf 16.9y)	Adults (≥18y, mean age: 51.6 ± 14.3 y)	55.5% of females	Participants from AusDiab (national population-based longitudinal study established to examine the prevalence of diabetes and related risk factors in Australia)	Longitudinal study (food consumption assessed only once at baseline)	Dietary information collected using a semiquantitative FFQ (74 items/ 10 freq options). HSR-DI calculated for each participant (based on pooled HSR points across foods, weighted by the proportion of energy contributed by each food). Vital status ascertained by linking all participants to the Australian National Death Index (NDI). CVD defined by using diagnosis codes from the WHO Intern. Classif o…	No control	Accross quintiles of HSR-DI	All food items included in the FFQ (n=74)	HSR-DI quintiles (see column AE "Setting" for calculation details) Daily intakes of foods and nutrients across HSR-DI quintiles All cause and CVD mortality across HSR-DI quintiles	Intakes of foods and nutrients across HSR-DI quintiles compared using linear regression, adjusted for sex and age. Linear trends across HSR-DI quintiles assessed by assigning participants the median value for HSR-DI in each quintile and modeling it as a continuous variable. Cox proportional hazards regression models with age as the time scale applied to assess associations of HSR-DI with all-caus…	HSR-DI (mean ± SD)= 67.3 ± 2.4 HSR-DI positively associated with energy intakes from carbohydrates and protein, and with intakes of fiber, K, Ca, vitamin C, folate, and α-and β-carotene HSR-DI inversely associated with intakes of total energy, SFA, MUFA, PUFA, sugars, and Na. Higher HSR-DI associated with lower risk of overall mortality, with 20% lower risk comparing Q5 to Q1 of HSR-DI Each 1-SD …	Consumption of cereals, fruits, vegetables, nuts, legumes, fish and seafood, and milk and yogurt was higher across the quintiles of HSR-DI Consumption of processed meat, ice cream, and snacks was lower in participants in the higher HSR-DI quintiles	Yes. Reduction of the risk of all cause and CVD mortality higher for a better overall diet quality assessed by the HSR-DI (however not the HSR itself evaluated but he DI on which it is based)	In this large prospective cohort study of Australian adults, a higher quality diet as defined by the HSR nutrient profiling system was associated with lower risk of all-cause and CVD mortality. Associations appeared particularly strong for CVD mortality, with those in the top quintile of the HSR-DI having ∼30% lower risk. Our findings were robust to sensitivity analyses, and associations of the H…
Pivk 2020	Facilitating Consumers Choice of Healthier Foods: A Comparison of Different Front-of-Package Labelling Schemes Using Slovenian Food Supply Database	Foods (Basel, Switzerland), 9(4),	10.3390/foods9040399	1	1	0	1	3	1	1	1	0	0	To evaluate the alignment of different front-of-package nutrition labelling schemes, using cross-sectional data on the composition of selected categories of prepacked foods with high penetration nutrition/health claims and symbols in the Slovenian food supply.	Slovenia	12 months sales data provided by retailers for branded foods among 5 food categories	NR	NR	Only sales data are used here, no participants included	Cross-sectional study for nutrition information on food products + longitudinal study (12 months) for sales data provided by retailers	Cross-sectional data on the nutritional composition of prepacked foods in the Slovenian food supply collected in 2015 in 5 shops of 3 major grocery chains (Mercator, Spar, and Hofer). All foods with labelled nutrition composition and sales data in 5 food categories. Nutritional quality of foods estimated with 7 FOPL: Keyhole, Dutch Choices symbol, Finnish Heart Symbol , Protective Food symbol, Nu…	No control	Between FOPLs and especially between Nutri-Score and other systems and between Protective Food symbol with other systems	5 food categories: Breakfast cereals (n=235), pasta (n=386), Cheese (n=244), yoghurt products(n=366), edible oils and emulsions (n=139). Total of 1370 food products	For each FOPL, proportion of “healthier” products: Keyhole,Protective Food symbol, Dutch Choices symbol, Finnish Heart Symbol (criteria: permitted to carry the symbol); OFCOM, WHOE (permitted for marketing to children); FSANZ (permitted to carry health claims); Nutri-Score (rated A or B); HSR (scored 3.5 or more); MTL (no red lights). Sales weighted proportion of healthier products was also calcu…	Investigation of the agreement between Nutri-Score and other FOPLs/nutrient profiles with Cohen’s Kappa, as well as Protective Food symbol and other FOPLs/nutrient profiles. Agreement determined using the Cohen’s Kappa ranges: 0.01–0.20 ‘slight’; 0.21–0.40 ‘fair’; 0.41–0.60 ‘moderate’; 0.61–0.80 ‘substantial’; 0.81–0.99 ‘near perfect’ agreement	Sales-weighted proportions of healthier foods increased in all food categories, indicating higher tendency of consumer to buy healthier products, by all tested nutrient profiling models, except for breakfast cereals (all), pasta (Finish hearth, Keyhole) and yogurt products (Protective Food symbol).	Agreement between the Protective Food symbol and Nutri-Score is substantial in all categories (between 0.66 and 0.73), except the yogurt products, where it is moderate (0.48). 5% of all sampled foods would be at same time eligible to carry Protective Food symbol, but not labelled as "healthy" by Nutri-Score (i.e. labelled C, D or E).	Partially. Risk of inconsistency between different tye of FOPLs in the Slovenian food supply that could mislead the consumers	Our study showed that in rare situations consumers might be exposed to conflicting information on food labels. This could happen when a specific food is eligible to carry a health symbol but scored poorly in supplementary nutrition labelling schemes (for example, non-green by Nutri-Score). To avoid such scenarios, schemes for health symbols should be adapted to be stricter than those nutrition la…
Quintiliano 2020	Changes in Nutrient Declaration after the Food Labeling and Advertising Law in Chile: A Longitudinal Approach	Nutrients, 12(8),	10.3390/nu12082371	0	0	1	0	1	0	0	0	0	1	To evaluate the impact of mandatory warning labels implementation on energy, total sugar, saturated fat and sodium declaration of packaged foods commercialized in Chile, comparing nutrient content information prior to the law implementation (2013) and after the last implementation stage (2019).	Chile	70% of the most consumed packaged foods in Chile	NR	NR	Food Labeling and Advertising Law (Law 20.606)= policy that implemented a nutritional profile limit for energy, sugars, SFA, andNa for incorporating a FOP “high in” warning label. Its implementation occurred in 3 periods: 2016 (less restrictive limits), 2018 (more restrictive limits) and 2019 (final limits)	Interruptive time series study (combination of two cross-sectional studies led in 2013 and in 2019)	Data collection was carried out in the biggest supermarket chain in Santiago. In 2019, the food list database from 2013 was recovered (551 products) and used as a baseline database for data collection. First, all products were searched in the same supermarket chain; the ones not found were searched in other supermarkets chains or local markets.	2013 data (before the implementation of Law 20.606)	Between nutrition composition (energy, sugars, SFA and Na) of products available in 2013 and 2019 in Santiago	16 food groups: Dairy (175), Flour-based food (58), Confectionery (32), Confitures (20), Fish and seafood (30), Sauces (29), Meat (17), Sugary beverages (23), Cereals (19), Foods for special diet (15), Fats and oils (13), Desserts (12), Spices (10), Sugars (11), Canned foods( 8), Prepared meals (4) Total of 476 foods	Presence of Absence of Warning "High In" Content in Energy, Sugars, SFA and Na	Energy, sugar, SFA, and Na contents presented as median and interquartile rank. Comparison of the magnitude of the differences in nutritional labeling information (2013–2019) evaluated using the non-parametric paired Wilcoxon signed-rank test. Difference in warning label proportion for each food group during the studied period was analyzed by Chi-Square or Fisher’s Exact Test (when more than 20% …	13.6% of the products collected in 2013 were not found in 2019. Proportion of FoP “high in” for energy reduced in flour-based foods and fats and oils and dairy beverages and sugary beverages Proportion of “high in” total sugar: flour-based foods, confitures, dairy beverages, sugary beverages and sugars presented a significant reduction. Important reduction also in dairy, cereals and canned foods …	Only total sugar showed a significant reduction during the period (−15.0%) / Reductions in Na (−9.2%), energy (−3.9%), and SFA (−1.5%) were NS Energy: reduction in all food groups but only significant for 5 groups (flour-based foods, confitures, fats and oils, dairy beverages and sugary beverages). Sugar: significant reductions in dairy(-62.5%), confitures (-60%), and cereal (−21.7%) and dairy an…	Partially. The implementation of the Law on Warning FOPL induced some reformulation but not in all food categories.	An important effect found in our study was that the FoP “high in” labeling implemented in Chile has induced a change in nutrient declarations of products, in food groups highly consumed by the population and especially among children, such as cereals, dairy and sugary beverages. On the other hand, very little changes were observed in pastry and desserts and ice creams products, in which reformula…
Reyes, 2020	Changes in the amount of nutrient of packaged foods and beverages after the initial implementation of the Chilean Law of Food Labelling and Advertising: A nonexperimental prospective study	PLoS medicine, 17(7), e1003220	10.1371/journal.pmed.1003220	0	0	1	0	1	0	0	0	0	1	To study changes in the proportion of “high in” products and changes in energy, sugars, SFA and Na in packaged foods and beverages before (2015–2016) and after (2017) the initial implementation (i.e., <1 year of the first phase cutoffs) of the Chilean law	Chile	Analytical samples: n=4,055 (T0) & n=3,025 (T1) Longitudinal subsamples: n=1,915 (collected both at T0 & T1)	NR	NR	Food Labeling and Advertising Law (Law 20.606)= policy that implemented a nutritional profile limit for energy, sugars, SFA, andNa for incorporating a FOP “high in” warning label. Its implementation occurred in 3 periods: 2016 (less restrictive limits), 2018 (more restrictive limits) and 2019 (final limits)	Interruptive time series study (combination of two cross-sectional studies led in 2015 (T0) and in 2017(T1)) Longitudinal subsample (products collected both in T0 & T1)	A nutritional information 2015 to 2017 data set developed with data collected in supermarkets from Santiago, in periods pre- (T0:2015 or 2016; n = 4,055) and postimplementation (T1: 2017; n = 3,025) of the law. Packaged foods and beverages with sales> 1% of their specific food groups were included	2015-2016 (before the first phase of the implementation of Law 20.606)	Overall between T0 and T1 Specific: longitudinal subsample (i.e., products collected in both the pre- and postimplementation periods; n = 1,915)	17 food groups: beverages; milks and milk-based drinks; yogurts; breakfast cereals; sweet baked products; desserts and ice creams; candies and confectionery; sweet spreads; savory baked products; savory snacks; savory spreads; cheeses; ready-to-eat meals; sausages; meat products; and soups.	In both analyses (cross-sectional and longitudinal subsample): Amounts of energy and sugars, SFA and Na (quartiles) Proportion of products “high in” (i.e., foods and beverages with the amount of energy and nutrients above the initial cutoffs)	Changes in the proportion of “high in” products between T0 and T1 examined using chi-square test for the cross-sectional and McNemar test for the longitudinal analysis. Cross-sectional: quantile regressions with implementation period as independent variable for estimating changes in every quartile of energy or sugars, SFA and Na by group; Longitudinal: quantile regression for linear mixed-effect …	Cross-sectional analyses: Overall proportion of “high in” products decreased from 51% to 44% Most common decreases in “high in” sugars (for beverages, milks and milk-based drinks, breakfast cereals, sweet baked products, sweet and savory spreads) and “high in” Na (savory spreads, cheeses, sausages, soups, and ready-to-eat meals). Proportion of “high in” SFA only decreased in savory spreads, and o…	For all food groups with decreases in “high-in” sugars, there were also significant decreases in the quantile closer to the regulation cutoffs but not necessarily in the other quantiles. Food groups in which “high in” NA decreased, showed a significant decrease in the quantile closer to the cutoff for savory spreads and sausages; but NS for cheeses, ready-to-eat meals and soups Same findings for …	Partially. Variable effects depending on the food group and on the nutrient (short time period)	Results show that several food and beverage groups available in the Chilean market decreased the proportion of products “high in” after a short-time period (<1 year) of implementing a mandatory set of regulations including simple FOP warning labels for energy, sodium, total sugars, and saturated fats. These changes happened mainly for sugars and sodium and were reflected in significant decrease i…
Sandoval, 2019	The effect of 'Traffic-Light' nutritional labelling in carbonated soft drink purchases in Ecuador	PloS one, 14(10), e0222866	10.1371/journal.pone.0222866	0	1	0	0	1	0	0	1	0	0	To evaluate the effect of the MTL supplemental nutritional information on consumers’ purchasing behavior of carbonated soft drinks in Ecuador	Ecuador	1,646 households	NR	NR	Households participating in the Kantar Household Panel classified according to 3 socioeconomic status (low, medium, high)	Longitudinal study (from January 2013 to December 2015, either 20 months before and 16 months after the final deadline for compliance with MTL in Eucador)	36 months (20 before the implementation and 16 after) of data collection of CSD purchases at the household level by Kantar, but only aggregate monthly level data for each socio-demographic group was made available. For each CSD group, World Bank population estimates of households on each socio-economic status group were used to calculate monthly per-capita consumption of each CSD group in each ho…	20 months before the implementation of the MTL	Period before (20 months) and after (16 months) the introduction of MTL 4 categories of CSD: Coca-Cola / Dark colored high-sugar / Other high sugar sodas / Low and no-sugar 3 socio-economic level for households: High, medium and low income	Carbonated Soft Drinks (23 brands from 9 different companies and an ‘all- other-CSD’ category) --> 4 categories defined: Coca-Cola / Dark colored high-sugar / Other high sugar sodas / Low and no-sugar	CSD purchases in L per capita per month (LPCM) CSD expenditures --> overall, by socioeconomic group and by CSD categories Estimated effects of MTL introduction on quantities demanded for each of the 4 CSD categories --> using the non-linear Almost Ideal Demand System (AIDS) (see main text for details)	No info were provided on the statistical tests used to compare CSD purchases and expenditures ass well as estimated effects of the MTL for the quantities demanded (one-tail test mentionned) Estimation of the demand system parameters using Seemingly Unrelated Regression procedures	CSD market dominated by Coca-Cola (57% of purchases) Only 3.22% of low or non-sugar CSD On average, Ecuadoreans purchased 1.67 L per-capita per month (LPCM) of CSD. Before MTL: 1.71 LPCM vs. After MTL: 1.62 LPCM (NS) Households with high and medium socio-economic status purchase less Coca-Cola, dark colored high-sugar, all other high-sugar CSD and more low- and non-sugar CSD than households with …	Introduction of the MTL did not change CSD demand responses to changes in their own prices Individual estimated effects of the MTL for the quantities demanded for the individual CSD categories = NS from 0 except for dark colored high sugar CSD (estimated to have decreased by 0.025 LPCM)	No. NS decrease in high sugar CSD purchases and expenditures after the introduction of the MTL	We did not find evidence that the introduction of MTL had reduced purchases of carbonated soft drinks (CSD) in general or the overall purchases of high-sugar ones in particular. We also did not find evidence of a change in consumers demand response to price changes due to the introduction of the MTL label. We found a downward trend in purchases of high-sugar CSD and an upward trend in purchases o…
Sarda, 2020	Appropriation of the Front-of-Pack Nutrition Label Nutri-Score across the French Population: Evolution of Awareness, Support, and Purchasing Behaviors between 2018 and 2019	Nutrients, 12(9),	10.3390/nu12092887	1	0	0	0	1	0	0	1	0	0	1. to describe the evolution of the Nutri-Score’s awareness and support in the French population between April 2018 and May 2019. 2. to identify lifestyle and socioeconomic factors associated with higher awareness and support, as well as with a self-reported impact on food choices.	France	n=4,006 (3 independant samples: n1=1,005; n2=2,000; n3=1,001)	Adults (≥18y: weighted data according to 2015 French census data)	52.2% of females (weighted according to the 2015 French census data)	Quota method used based on: gender, age, occupational category of the participant and the reference person in the household, region, and agglomeration size. Weighing applied to all analyses to take into account socio-demographic differences between the panel and the French population (2015 French census data)	Combination of 3 online cross-sectional studies led in independent samples (April 2018, May/June 2018, May 2019)	National and representative sample of the French population recruited online (invitation to participate in a study regarding food purchasing behaviors with no mention of FoPL). 3 waves of questionnaire on independent samples: before the implementation of a national information campaign about the Nutri-Score (April 2018); after the broadcast of the national campaign (May/June 2018) ; and 1 year af…	1st wave of questionnaire in April 2018 before	Between the 3 waves of questionnaires (April 2018, May/June 2018, May 2019) --> update of the study was performed in september 2020 and published in French on the Santé Publique France website, see update figures in blue.	All	Purchasing behaviour (% of participants that declared): Choice of a product with a better score on the same shelf Choice of a brand with a better score for the same food product Long-term change of some food habits toward healthier habits Renounceent of buying a product if there was no logo Restriction in buying food products that present a low score	Pearson’s chi-square tests were used to compare individual characteristics, as well as the Nutri-Score’s awareness and support of the measure across the different waves. Logistic regression models were used to assess the relationship between awareness, the wave of the questionnaire, and individual characteristics. Similar models were used for the adherence and declared impact on purchasing behavi…	In April 2018, only 26.5% of consumers declared that they adopted at least one new behavior thanks to the label. A significant increase was observed over time (+16.4% between April 2018 and May 2019). [57% in september 2020] The impact on purchasing behaviors was positively associated with time, intermediate income, and frequent reading of nutritional information. Participants aged more than 35 y…	In May 2019, among participants familiar with Nutri-Score (n=808): 23.6% had already chosen a product with a better score on the same shelf [Sept 2020: 36%; +12% vs May 2019] 22.9% had already chosen a brand with a better score for the same food product [Sept 2020: 39%; +16% vs May 2019] 25.0% declared long-term change of some food habits toward healthier habits [Sept 2020: 35%; +10% vs May 2019]…	Partially. Approx. One quarter of participants reported to have changed their purchasing behaviour at least once but as regards the high risk of bias (self-declaration, online, single assessment, social desirability) it appears to be quite low	Modification of purchasing behaviors thanks to the label affected a more limited part of the population (as compared to awareness and support, not detailed here) but gradually increased over time. Overall, support to the measure, awareness of the label, and use during grocery shopping were associated with similar sociodemographic and lifestyle characteristics.
Talati, 2018	Can front-of-pack labels influence portion size judgements for unhealthy foods?	Public health nutrition, 21(15), 2776–2781	10.1017/S1368980018001702	0	1	0	1	2	1	1	1	0	0	To assess how FOPLs (Daily Intake Guide (DIG), HSR and MTL) that differ according to interpretive content affect the portion size that is deemed appropriate for consumption of unhealthy foods.	Australia	n=1,505	Adults (16–17% in each cat: 18–25y, 26–35y, 36–45y, 46–55y, 56–65y, ≥66y)	50% of female	Subsample from a larger study on adults and childrens' perceptions of food packages. 58% from neighbourhoods of low SES	Cross-sectional online study (experimental)	Each participant randomly presented with 8 unique mock packages of unhealthy products (among 192) based on the Australian food supply. After viewing each pack, different portion sizes of the product were shown and participants were asked how much they should eat at one time. Pizzas and cookies: 1 to 8 portions (slice and biscuit)/ Yoghurts and cornflakes: 4 portions (100 to 400 g and 15 to 60 g) …	No FOPL	Between each FOPL and no FOPL Between each FOPL	4 food categories: pizza, yoghurt, cornflakes and cookies	Portion size for each food category and each FOPL	Two-tailed χ2 analyses used to compare frequency of ‘no amount’ responses in each FOPL condition vs no FOPL. Data set split according to food category and responses where a serving size greater than ‘no amount’. Linear mixed-effects models with FOPL condition as the fixed effect, respondent ID as the random effect, and age, gender, socio-economic status and BMI as covariates used to compare the D…	192 mock packages rated a total of 4,166 times. Smaller proportion indicating 'no amount' in no FOPL (9 %) compared with DIG (12 %), MTL (13 %) and HSR (15 %). Main effect of FOPL found for pizzas and cornflakes, but not for cookies and yoghurts	NS diff between portion selected with DIG as compared to no FOPL for all food categories Smaller portion selected with HSR compared with no FOPL on pizzas (2.44 vs 2.64 slices, -129kJ with HSR) and cornflakes (180 vs 198 g, -44kJ with HSR). Smaller portion selected for pizzas with MTL compared with no FOPL (2.36 vs 2.64 slices, -181kJ with MTL) . Cookies and yoghurts: NS differences between no FO…	Partially. Only HSR reduced selected portion sizes for pizzas and cornflakes (not cookies and yogurts) and MTL for pizzas (not cornflakes, cookies and yogurts). DIG was not efficient in reducing portion sizes that were selected.	Across all FOPL tested, significantly more respondents indicated that they should consume no amount of the unhealthy products compared with no FOPL. This suggests that consumers were more aware that the foods were unhealthy with FOPLs. Among those who consume the product, self-reported appropriate portion size estimates varied for cornflakes and pizzas across different FOPLs. This effect was stro…
Uribe, 2020	Varying the Number of FOP Warnings on Hedonic and Utilitarian Food Products: Evidence from Chile	Journal of Food Products Marketing, 26(2), 123–143	10.1080/10454446.2020.1738971	0	0	1	0	1	0	0	1	0	0	To evaluate how an increase or decrease in the number of warning signs in the packaging of food products affects the healthiness perception of the consumer and the subsequent purchase intention when consumers face the decision of buying certain product categories associated with different motivations (hedonic vs. utilitarian)	Chile	320	Postgraduate students (≥18y, mean age: 23.5 ± 5.55 y)	54% of females	Two pre-tests to select food products (utilitarian vs hedonic) were performed among 30 and 25 individuals respectively.	Cross-sectional online study (experimental factorial design: 4 (number of warnings) X 2 (product type: hedonic vs utilitarian))--> Each participant was randomly assigned to one condition)	Participants were presented with 1 of the 4 products which could be flagged with 0 (no warning), 1, 2, or 3 warnings. They were asked to rate their purchase intention (PI) of the product on 7 point scales with three items: ‘I would purchase this product’, ‘I would consider buying this product at this price’; and ‘The probability that I would consider buying this product’	2 "No warning" conditions : 0 warning x utilitarian product / 0 warning x hedonic product	All products: Between no warning and warnings (1, 2 or 3) Between the number of warning (1 vs 2, 2 vs 3) Between utilitarian and hedonic products : No warning vs Warning / between the number of warnings (1 vs 2, 2 vs 3)	4 products : 2 utilitarian (margarine and cereal bar) and 2 hedonic (ice cream and ketchup)	Purchase intention (PI) of food products	ANCOVA test to evaluate the main effects of the independent variables (number of warnings; hedonic vs. utilitarian) on purchase intentions. General Health Interest and BMI included as covariates Tukey post hoc tests To examine the moderating role of the product type on PI, a moderated mediation analysis was carried out using the PROCESS macro in SPSS with 10,000 bootstraps	A main effect was detected for the number of warnings An increase in the number of warnings associated with a significant decrease in the purchase intention. Significant differences between the control group and those products with 1, 2 and 3 warnings. Significant differences in purchase intentions between products flagged with 1 and 2 warnings, and between those with 2 and 3 warnings Significant…	Increasing perception of healthiness associated with a decrease in PI the food product when exposed to warning Significant direct effect for the product type in which hedonic products depicted in general a higher PI than utilitarian ones Significant interaction between number of warnings x product type on PI whatever the number of warning (1, 2 or 3) Both types of products had similar PI in the c…	Partially. FOP warnings appeared to be more efficient in utilitarian than in hedonic products	This study examined the consumer responses (healthiness perception and purchase intention) to the Chilean FOPL varying the number of warnings and examining the moderating role of product type. Especially, this study is related to the moderating role of the prior shopping motivation on the effectiveness of food labeling. The distinction between utilitarian and hedonic food was included to explore …
Vandevijvere, 2020	Consumers' food choices, understanding and perceptions in response to different front-of-pack nutrition labelling systems in Belgium: results from an online experimental study	Archives of public health = Archives belges de sante publique, 78(), 30	10.1186/s13690-020-00404-3	1	1	1	1	4	1	1	1	0	0	To compare food choices, objective understanding and perceptions of Belgian consumers in response to five different FOPLs: HSR, MTL, Nutri-Score, GDA, and Warning Only food choices data are detailed in this document, as regards the scope of the work	Belgium	1.007	Adults (1/3 of participants in each category: 18–30 y, 31–50y, >50y)	49.8% of females (quota samping)	Quota sampling was used to obtain equal-sized groups for age, gender and SES (1/3 of participants of low, medium and high SES)	Cross-sectional (experimental web-based) study	3 stimulus sets (1/food category composed of 3 products of low, medium and high nutritional quality) presented to participiants. (1) no FOPL condition: choosing the product they would buy then ranking the 3 products by nutritional quality (repeated for each food category) (2) After randomization to one of the 5 FOPLs: same protocol as the (1) but with the associated FOPL displayed	Each participant was its own control. Within-between subject design	Between the 5 types of FOPLs	3 food categories: pizzas, cakes, and breakfast cereals	For each food category in both conditions (with and without FOPL): 1, 2 or 3 points was attributed for the choice of the lowest, intermediate and highest nutritional quality product. Food category score = the difference of points between both conditions (range: -2 to +2) Global score = sum of each food category score (range: -6 to +6) Percentage of participants whose food choices deteriorated or …	Associations between choice score and FoPL type were assessed using a multivariable ordinal logistic regression model. Performed on data from participants who selected a product in both conditions Multiple adjustments of the model	Between 54 and 68% of participants did not change their food choices between both conditions (depending on the label and the food category) Compared to no FOPL, the food choice differed significantly for the pizza and cake categories in the FoPL condition. Between 5.5 and 14.4% of participants (depending on the label and the food category) improved the nutritional quality of their choices Between…	Overall, NS associations between FoPL type and the change in nutritional quality of the food choices were found compared to the GDA label, neither when each food category considered separately	No. Most of participants did not change their food choices in the FOPL condition. No better performance of one specific FOPL	Among a sample of Belgian consumers, there were no significant differences in food choices among the different FOPLs. Now that the Nutri-Score has been implemented voluntarily in Belgium and is starting to appear on the packages, it is critical to evaluate its impact on consumer purchases, industry reformulation and population diets.
Acton, 2019	Taxes and front-of-package labels improve the healthiness of beverage and snack purchases: a randomized experimental marketplace	The international journal of behavioral nutrition and physical activity, 16(1), 46	10.1186/s12966-019-0799-0	1	1	1	1	4	0	1	1	1	0	To examine the relative impact of different sugar taxes and FOPL systems (warnings; MTL; HSR; Nutri-Score) on beverage and snack food purchases. As regards the scope of this project, only results as regards FOPNLs are detailed in this document.	Canada	3.584	13y and older (15.3% of <19y and 21.3% of >45y)	56.0% of female	No differences in sociodemographics across the between-group (FOPL format) experimental conditions	Cross-sectional (between-within group experiment: 5 (FOPLs condition) x 8 (tax condition)	Participants randomly assigned to 1 of the 5 FOPL and completed 8 consecutive purchasing tasks (1/tax condition): 8 papers with 20 products designed to replicate the appearance of a grocery store shelf. 5 tasks with beverages and 3 with snacks). Order of tax conditions randomized within the 5 beverage tasks and within the 3 food tasks. Budget of $5.00 to purchase one item/task (change from the $5…	no FOPL group: no tax condition for beverages (1/5) and no tax condition for snacks (1/3)	Between the different FOPL and the no FOPL conditions Between the different FOPL conditions The comparisons for taxes conditions are not detailed here as regards the scope of the project	20 Beverages (Sugar sweetened beverages (SSB); fruit juices; Diet drinks; milks; water) 20 Snacks (Chips; cereal bars; apple; chocolate bars; nuts; popcorn; candies; cheese)	Purchased amounts of sugars (grams), sodium (mg), SFA (g), energy (kcal) per task Potential interaction effects between FOPL and taxes	8 (1/task) Separate two-tailed repeated-measures ANOVAs used to investigate the effects of FOPL and tax on the amount of sugars, Na, SFA, and energy purchased Repeated-measures ANOVAs used to account for the repeated nature of the purchasing tasks. All ANOVAs included a tax × label interaction. If violation of the assumption of sphericity, Greenhouse-Geisser corrections applied to the results	Beverages: Only with Warning: Purchases of beverages containing less sugars (-2.5g), SFA (-0.09g), and energy (-12.6kcal) compared to no FOPL NS differences in amount of sodium purchased between any of the FOPL Foods: NS differences in the amount of sugars or SFA between any of the FOPL conditions. Warning and MTL : less sodium (-13.5 and -15.1 mg) and energy purchased compared to no FOPL MTL: le…	Both beverages and food tasks: NS two-way interactions between tax and FOPL condition for any of the four outcomes (sugars, SFA, sodium and energy)	Partially. Only Warning effect on sugars and energy for beverages and Warning and MTL on sodium and energy for foods	The findings suggest that FOP nutrition labels can influence purchasing behaviour for beverage and snack purchases. The nutrient-specific "Warning" performed most consistently in terms of reducing amounts of energy and the nutrients of interest. Although reductions may appear modest at an individual level, they may translate to substantial reductions at a population level. The MTL and HSR formats…
Basto-Abreu, 2020	Predicting obesity reduction after implementing warning labels in Mexico: A modeling study	PLoS medicine, 17(7), e1003221	10.1371/journal.pmed.1003221	0	0	1	0	1	0	0	0	1	0	To estimate the expected reduction in the obesity prevalence and obesity costs in Mexico by introducing warning labels, over 5 years, among adults under 60 years of age	Mexico	6.049	20-59y	NR	Participants from the 2016 National Health and Nutrition Survey (ENSANUT) : a probabilistic multistage stratified cluster survey representative at national, regional, and rural/urban levels	Modelling study	Baseline intake of beverages and snack and anthropometric data collected from 2016 ENSANUT. Then, simulation of "Warning label" for calories applying 10.5% and 3.5% reduction in calories intake from beverages and snacks respectively (results from Acton, 2019). Then, estimation of the expected impact on BMI (dynamic weight change model by Hall et al.). Finally, estimation of total cases of obesity…	No control as it is a modelling study (just baseline intakes and current obesity prevalence: the obesity prevalence was estimated using ENSANUT 2018 for adults aged 20–59 (37.8%) and assumed a steady state for the obesity prevalence over 5y (i.e., prevalence does not change for any other reason but the warning label intervention).	5 year Period 2019-2023: Between projected obesity cases (no label) and estimated obesity cases with warning label on calories	Snacks and beverages (no precision just examples : chips, pastries, SSB)	Estimates (modelling): Energy intake, Weight, BMI, obesity, and prevalence change attributable to warning labels over 5 years among adults 20–59 years old. Reduction in obesity costs over 5y	Models used for the estimation developped by other research teams (cited in the main text) No info vs statiscal tests performed Sensitivity analysis to estimate the uncertainty range around the impact of warning labels in obesity cases.	Baseline intakes: 220.9 kcal/d (beverages) and 453.1 kcal/d (snacks) Expected caloric change after the warning labeling estimated at –23.2 (beverages) and –13.6 kcal/d (snacks) --> –36.8 kcal/day (total) Expected Body weight change= -1.68 kg (1.05 from beverages and 0.63 from snacks) Expected BMI change = -0.65 kg/m². --> 4.98 pp reduction in obesity over 5y representing 1.3 million cases of obes…	Expected reductions in obesity larger: among adults <40y (−17.2%) vs. 40–59 years (−12.2%). in males (−16.2%) vs females (−13.8%). in middle and high SES (−15.1% and 15.5%) vs low SES (−12.6%)	Yes. But modelling study so it is expected.	Warning labels on processed food and beverages are expected to effectively reduce obesity (−14.7%, with respect to baseline) and could save US$1.8 billion in obesity costs. While more efforts will be needed to curb the obesity epidemic in Mexico, it is clear that warning labels have the potential to benefit the Mexican population by preventing an important number of obesity cases and costs.
Cooper, 2020	Australian Consumers Are Willing to Pay for the Health Star Rating Front-of-Pack Nutrition Label	Nutrients, 12(12), 3876	10.3390/nu12123876	0	0	0	1	1	0	0	1	0	0	To assess consumers’ valuation of the HSR system by analysing their willingness to pay for a packaged food product with the HSR, utilising a double-bounded dichotomous choice contingent valuation approach	Australia	1.024	Adults (>18y) 21% of 45-54y	69% of females representative proportion of females responsible for grocery shopping in Australia (cf. methods of the main text)	Recruitment from on online panel with quotas established for age, gender and location to generate a representative sample of Australian consumers	Cross-sectional, Experimental online study	Contingent valuation= type of discrete choice experiment where consumers are asked to value the realisation of a scenario. The valuation scenario was: "Suppose that a box of cookies carries the HSR with a number of stars calculated using a government endorsed system with more stars for healthier food". 2-sequence bid offer (level of the 2nd bid contingent upon the level of the first bid). 1st bid…	No control	Between different sociodemographics cat	Cookies	Willingness to pay for HSR-labelled cookies box (WTP)	Model with the WTP as dependant variable accounting for the willingness to pay or not of the proposed bid amount (YES/NO) and the BID as variable of the Hypothetical additional amount proposed for HSR. Inclusion of other explanatory variables (sociodemographics and diet). --> analyzed with a specific program for Maximisation of the related log-likelihood function with dichotomous choice contingen…	Consumers’ WTP significantly decreased as the bid amount (or price premium) presented in the scenario increased On average, the price premium that consumers were willing to pay for having an HSR on the front of the package was AUD 0.11 (or 3.67% of the initial product price without the HSR). 36% of consumers were not willing to pay additional money for the HSR to be on the front of the food packa…	40% of consumers were willing to pay the 1st bid amount (AUD 0.15) for HSR-labelled cookies, with 22% willing to pay AUD 0.18 or more. Among the 60% that were not willing to pay the initial bid, 14% agreed to pay the 2nd bid (0.12) and 10% were willing to pay less. 36% of consumers were not willing to pay additional money for the HSR to be on the front of the food package. No diff in WTP among so…	Partially. More than one third of participants will not pay more for HSR-labelled cookies	Our results indicate that almost two-thirds of Australian consumers were willing to pay more for a product with the HSR FoPL and on average agreed to pay up to 3.7% of the price of the product without the HSR. Our findings indicate that the HSR is valued by people of all socio-demographic backgrounds, including those individuals who are most disadvantaged
Crosetto, 2019	Nutritional and economic impact of five alternative front-of-pack nutritional labels: experimental evidence	European Review of Agricultural Economics, (),	10.1093/erae/jbz037	1	1	0	1	3	1	1	1	0	0	To examine the impact of 5 FOPLs (MTL; RI; HSR; Nutri-Score and SENS) on the FSA-NS of food baskets.	France	691 (divided in 6 groups : 5 FOPLs + 1 control)	Adults (50.7% of 30-44y)	79.8% of females	Recruited subjects were in charge of the grocery shopping for their household. The sample was stratified by household disposable income: 1/3 with <2,000 Euros/mth, 1/3 between 2,000 and 3,000, and 1/3 with > 3,000.	Cross-sectional, Randomized controlled trial: Incentivised laboratory framed field experiment (6 parallel groups)	2 consecutive shopping sessions where participants had to complete food shopping for their household for 2 days using an online catalog of 290 products. 1st session with no FOPL and 2nd session with the FOPL allocated to the participant (except for control group). After the 2 sessions, one of the shopping basket was randomly selected and participants bought its content.	No FOPL group + each subject is its own control (1st session with no FOPL)	Between FOPL and no FOPL conditions Between the 5 different FOPLs	290 food products from 39 food categories	Nutritional quality of the shopping basket (as evaluated by the FSA-NS) Total price of the shopping basket	Wilcoxon signed-rank test to evaluate mean effect (absolute difference in FSA score between basket 2 and basket 1) Pairwise comparisons between 2 FOPLs conditions or between FOPL and no FOPL condtions Inclusion of confounding factors (sociodemographics) Robustness analysis perfomed	Control group: no change in FSA-NS between shopping baskets 1 & 2. All FOPL groups: nutritional quality of basket 2 improved vs basket 1 --> Averaging over all FOPLs: mean effect= −1.56 pts Among FOPL groups, if all labels induce nutritional change, 3 labels consistently improved the nutritional quality of baskets (Nutriscore, HSR and MTL), and 2 FOPLs (RIs and SENS) show smaller, not significant…	NutriScore better improve the nutritional quality of food purchases (-2.65pts) than the 4 other FOPLs HSR/NutriMark (-1.86pts) comes in 2nd , outperforming all other remaining labels but MTL/NutriCouleur (-1.40pts). SENS (-0.81pts) and RI/NutriRepère (-1.02pts) are not statistically different from each other and come last. Total expenditure on a basket stayed the same for no FOPL condition, Nutri…	Yes. FOPLs improved the nutritional quality of food purchases as compared with no FOPL condition with differences in the magnitude of effect depending on the FOPL (NutriScore>HSR>MTL>RI>SENS)	FOPLs can be an effective policy instrument to guide consumers towards healthier diets. Nutritional effects are significant and surprisingly large, especially for the aggregate, colour-coded labels like NutriScore. If nutritional changes of the magnitude recorded in this experiment were to occur out of the laboratory and survive in the long run, the incidence of nutrition-related diseases would b…
Dickie, 2020	Evaluating Nutrient-Based Indices against Food- and Diet-Based Indices to Assess the Health Potential of Foods: How Does the Australian Health Star Rating System Perform after Five Years?	Nutrients, 12(5),	10.3390/nu12051463	0	0	0	1	1	0	0	0	0	1	To evaluate the nutrient profile-informed Australian HSR), against NOVA (classification of foods according to process) and an index informed by the Australian Dietary Guidelines (ADGs), to determine the extent of alignment.	Australia	4,251 foods products (conditions: HSR-labelled and released during the 5y period of the study)	NR	NR	To be included in the study foods products should be new on the market and should display the HSR label	5y longitudinal study of new products released (observational)	This research coincides with the completion of the 5-y implementation for the HSR system. Data obtained from the Mintel Global New Product Database (GNPD). Systematic sampling of all new Australian food and beverage products displaying an HSR between June 2014 and June 2019. Categorization of products in the 3 indices: HSR [0.5 (less healthy) to 5 (healthier) stars] / NOVA [1 (unprocessed) to 4 (…	No control	Comparisons across year of the 5y period of the study. Comparison between median HSR scores across NOVA categories and ADGs categories Comparison of median HSR in different food categories	All foods and beverages (except 'baby foods' and 'alcoholic drinks' that are not eligibile to HSR)	Number of products in each NOVA and ADG category falling above and below both the 2.5 and 3.5 HSR cut-offs HSR frequencies and medians by year for total sample and per category	Descriptive statistics for HSR medians and frequencies across different categories (food categories, year, NOVA, ADGs) Mann-Whitney U tests performed to determine differences between the FFG and discretionary HSR medians, and between the HSR medians of UP foods and the three non-UP food categories combined	The 4,251 HSR-labelled foods released over this 5y period represent 17.6% of new products for this period Most frequently displayed rating = 4 stars (22.7% of all products) and 3.5 star (17.6%) vs. 1 star less frequently (3.9%) 22.8% of products scored <2.5, 77.6% scored ≥2.5, and 61.8% scored ≥3.5 NOVA: 76.5% classified as UltraProcessed (UP), 12.7% as Minimally P (MP), 9.6% as P, and 1.2% as Pr…	Category most frequently HSR-labelled= Snacks (15.6%), bakery products (13.5%), and processed fish, meat and egg products (12.1%). NOVA/HSR: For UP foods, meals and meal centres, snacks, and processed fish, meat and egg products had the highest frequencies of foods scoring ≥2.5 and represented 47% of all of the UP foods with these scores ADGs/HSR: For discretionary foods, HSR unformly distributed…	Partially. As currently designed and it is voluntary, the HSR could create a 'health halo' on some UPF or discretionary foods and not being consistent with dietary guidelines. However, over 5y more and more new products were formulated towards healthier nutrient profiles.	The design and implementation of the current HSR system is misleading consumers about the healthiness of many foods by inadvertently providing a ‘health halo’ for almost 3/4 of ultra-processed foods and half of discretionary foods displaying the symbol. Generally, the nutrient profiling approaches used to inform nutrition policy actions internationally are conceptually and technically similar to …
Egnell, 2021	The impact of the Nutri-Score front-of-pack nutrition label on purchasing intentions of unprocessed and processed foods: posthoc analyses from three randomized controlled trials	Int J Behav Nutr Phys Act, 18(1), 1-12	10.1186/s12966-021-01108-9	1	0	0	0	1	1	0	1	0	0	To investigate the effect of the Nutri-Score in various poulations on the type of food purchases, in terms of the relative contribution of unpacked and pre-packed foods, or the processing degree of foods	France	3,352 (whose 1,866 of students; 336 of working adults with low incomes; and 1,180 adults with chronic diseases)	Adults (mean age: 20.4±1.9y for students; 41.3±5.9y for low income; 65.0 ± 7.1y for chronic diseases).	73.4%, 86.6% and 65.5% of females respectively in students, low income and chronic diseases groups	High participation of highly educated participants – except in the study in low-income groups	Pooled analysis of three-arm parallel group randomized controlled trials (online experimental supermarket)	Participants randomly allocated to 1 of the 3 arms (Nutri-Score, RIs, no FOPL), and invited to simulate a shopping situation as if they were in their usual supermarket. For both FOPL groups (Nutri-Score and RIs), the FOPL was affixed on the front of the package of all prepacked foods in the online supermarket – no label was applied on unpacked foods.	2 control arms: (i) no label, and (ii) the RIs affixed on the front of pre-packed foods.	Comparisons of percentages of UP foods and PF selected between Nutri-Score group vs RI and no FOPL groups	751 different foods and beverages, with raw and unpacked fresh products (N = 56) and pre-packed foods (N = 695) --> selected to reproduce the food offer available in online grocery stores 4 food categories containing foods with various degrees of processing (“fruits”, “vegetables”, “meat” and “fish”) analysed according to the degree of processing	Mean proportion of unpacked and pre-packed products purchased in each group (+ per Nutri-Score class for pre-packed foods) Distribution of foods across the different food categories, considering additionally the degree of processing (NOVA group) for "fruits", "vegetables", "meat" and "fish"	Mean proportions compared overall between arms using one-way ANOVA. Two-by-two differences between groups calculated and pairwise comparisons performed using Tukey tests to consider multiple comparisons. Analyses conducted on the overall sample with an adjustment for the population.	In the Nutri-Score group, less food products purchased in number vs RIs and no FOPL group, and especially less pre-packed products. -4.27 and -5.82 pre-packed products on average purchased in Nutri-Score vs no FOPL and RIs. Nutri-Score application led to higher decrease of less healthy foods classified from ‘C’ to ‘E’: -1,99 and -2.68 products ‘A’ or ‘B’ and -2,28 and -3.51 products ‘C’, ‘D’, or …	In the Nutri-Score group, less manufactured processed or ultra-processed products purchased, especially cheeses, delicatessen, ultra-processed fish, sugary products and salty products, sauces and condiments, and more processed fruits and seafood products vs no FOPL and RIs groups The Nutri-Score group purchases contained more fruits based products, more meat , more fruit juices and dessert creams…	Partially. The Nutri-Score resulted in more unprocessed products purchases but not in all food categories and in more unpacked foods.	Overall, participants – students, low-income individuals and subjects suffering from cardiometabolic diseases – simulating purchases with the Nutri-Score affixed on pre-packed foods were more likely to have higher proportions of unpacked products – especially unprocessed fruits and meat – in their shopping cart compared to the two other arms. This finding would be related to a decrease of purchas…
Hamlin, 2020	An Experimental Comparison of the Impact of 'Warning' and 'Health Star Rating' FoP Labels on Adolescents' Choice of Breakfast Cereals in New Zealand	Nutrients, 12(6),	10.3390/nu12061545	0	0	1	1	2	0	1	1	0	0	To test the effect on purchase intentions of Warning labels both absolutely against a no FOPL condition, and relatively against the established HSR system on brekfast cereals in adolescents	New Zealand	231 (4 groups for different orders of presentation of the FOPL: 68; 55; 51; 57)	Adolescents (16-18y, mean age= 16.5y)	58% of females	Recuited in a single secondary school (students in years 11 to 13)	Cross-sectional, Discrete choice between-subjects expermient (3x4 fractionally replicated Latin square design)	Participants were divided in 4 groups to test different order of presentation of the 3 FOPL conditions (Warning, HSR and no FOPL). The Warning label with ‘High Sugar’ as in Vienna Convention). The HSR label= 1 star (the lowest level observed in breakfast cereals in New Zealand). The FOPLs were presented on 1 of a pair of cold cereal products (‘choice diad’): participant had to choose 1 of these 2…	No FOPL control condition for each subject (each subject being its own control)	Between HSR and Warning and Between	Breakfast cereals (6 different muesli)	Choices in one choice diad for all students in one group	Adjusted analysis of variance with Tukey’s post hoc test for the significance of multiple means	Significant interaction between FOPL condition and choice diads, but not as large as the main effects of the FOPL conditions and the choice diads (in the partially replicated design, the effect of interaction on the statistics is more nuanced as it is possible to generate results that show both significant main effects and significant interactions--> no absolute conclusions with regard to the nat…	Lower intent to purchase breakfast cereals with Warning than HSR --> Warning outperformed the HSR label	Partially. No difference on intention to purchase 1 star breakfast cereals between HSR and no FOPL but difference on "High Sugar" breakfast cereal between Warning and no FOPL.	The Warning FoP label offered a higher capacity to be noticed and processed than the HSR. This research showed that a "High Sugar" Warning label significantly reduced intent to purchase a range of low nutritional value breakfast cereals that carried the label. The results of this research also support that the Australasian Health Star Rating label is not clearly able to support consumer discrimin…
Poquet, 2019	Impact of a front-of-pack nutritional traffic-light label on the nutritional quality and the hedonic value of mid-afternoon snacks chosen by mother-child dyads	Appetite, 143(), 104425	10.1016/j.appet.2019.104425	1	0	0	0	1	0	0	1	0	0	To assess the impact of the Nutri-Score, on snack choices in mother-child dyads and to assess a potential hedonic cost associated with a change in favour of healthier choices	France	95 dyads of mothers and children	Children age: 7-11y (mean age 9.38y) Mothers: 33,7% >40y	56.8% of children were female.	inclusion criteria: mothers have an afternoon snack at least 1-2/month.	Cross-sectional Experimental (lab setting) controlled study with cross over design	Participants were asked to choose 1 beverage and 2 foods for a mid-afternoon snack, 1st for themselves and then for the other dyad member. Then, they rated their liking and perceived healthiness of all items, for themselves and for the other dyad member. Then, same selection task among same products but with the Nutri-Score. Participants were informed that 1 of the 4 chosen snacks (for themselves…	No Nutri-Score condition: 1st selection task	Between nutritional quality, hedonic score and budgets of snacks chosen by participants for themselves and for the other member of the dyad before and after Nutri-Score labelling. (Each subject is its own control)	6 beverages (still water, sparkling water, orange juice, juiced strawberry, iced tea peach, chocolate dairy drink) and 9 foods (banana, applesauce, drikable strawberry yogurt, fruit salad, vanilla cream, strawberry brioche, chocolate biscuit, chocolate filled crepes, chocolate hazelnut bar) --> selected using pre-tests on children	Nutritional quality of the snack evaluated by the “nutritional score” = sum of the Nutri-Score of the 3 products of each snack (5 pts for 'A' product to 1 pt for 'E' product) Hedonic score calculated according to the ratings of the products (from 1 to 5 for each of the 3 products of the snack)	The slopes of the individual regressions of the perceived healthiness and liking on the Nutri-Score, given by children and mothers for themselves calculated separately for beverages and foods --> test whether the mean of the individual slopes different from 0. Bilateral Wilcoxon tests for paired samples used to compare the medians of the nutritional scores, of the hedonic scores and of the budget…	Nutritional quality of 1st choices (no Nutri-Score) made by children for themselves initially lower by mothers for themselves Children's and mothers' choices for themselves and for the other dyad member were significantly more oriented towards products with good nutritional quality after Nutri-Score labelling than before --> Nutritional scores increased for > 75% of participants Increase in nutri…	Hedonic scores were very high before and after Nutri-Score labelling, Snacks children and mothers chose for themselves were less liked after labelling than before labelling --> Decrease in the hedonic score observed for > 75% of participants. No difference between the change in hedonic score of snacks chosen by children compared with mothers Negative associations betwwen the change in nutritional…	Yes. Increase of nutritional quality of snacks chosen for themselves and for the other member of the dyads in both children and mothers	The “Nutri-Score” can help improve the healthiness of mid-afternoon snack choices in mother-child dyads. However, the experimental situation could have strengthened the effect of this label. Moreover, the hedonic cost associated with this change raises the question of the sustainability of such a behavioural change, since pleasure is a strong driver of food choices, particularly in children. Thus…
Donat-Vargas, 2021	Five-color Nutri-Score labeling and mortality risk in a nationwide, population-based cohort in Spain: the Study on Nutrition and Cardiovascular Risk in Spain (ENRICA)	The American Journal of Clinical Nutrition, 113(5), 1301–1311	10.1093/ajcn/nqaa389	1	0	0	0	1	0	0	0	1	0	To examine the association between the Nutri-Score-based food consumption and long-term mortality in a Spanish, adult population.	Spain	12,054 (mean follow-up of 8.7 y and 104,877 person-years)	Adults (mean age at baseline: 47±17y)	52.5% of females	Data from the Study on Nutrition and Cardiovascular Risk in Spain (ENRICA): recruitment by random-stratified cluster sampling to ensure a representativesample of the non-institutionalized Spanish population	Longitudinal observational study (dietary intake only assessed at baseline)	Participant’s habitual food consumption assessed using a validated computer-based dietary history (structured questionnaire administered by a trained interviewer following each mealtime, from breakfast to bedtime. Then, calculation of the FSAm-NPS DI based on the nutritional content of foods suitable for packaging (i.e., excluding fresh foods) consumed in the ENRICA cohort and attribution of the …	No real control as it is a modelling study using dietary and mortality data from a longitudinal cohort: lowest category of Nutri-Score as reference	Between the highest (lower nutritional quality) and the lowest (higher nutritional quality) of each of the 4 Nutri-Score Dis quartiles	All non-fresh foods and beverages eligible to Nutri-Score FOPL	4 Dietary index scores: NutriScore DI gram (g/day/kg)= sum of the grams consumed from each food by its NutriScore (A=1, to E=5) divided by BW (kg). Continuous Nutri-Score DI gram (g/day/kg)= sum of the grams consumed from each food by its FSAm-NPS divided by BW (kg). Nutri-Score DI energy (% of energy)=sum of the kcal consumed from each food by its Nutri-Score (A=1, to E=5) divided by total calor…	Participants categorized according to sex-specific quartiles for the 4 DI scores. For specific mortality and subgroup analyses, participants categorized according to sex-specific tertiles of the NutriScore DI gram (g/day/kg). To assess the prospective associations between the Nutri-Score DIs and mortality, Cox proportional hazards models were fitted, with attained age as the underlying time scale…	Average NutriScore DI gram= 35.5 ± 19.6 Continuous Nutri-Score DI gram= 55.3 ± 51.0 In all models, participants in the highest (lower nutritional quality) vs lowest quartile of the Nutri-Score DIs had a higher mortality risk. For the Nutri-Score DI gram and continuous Nutri-Score gram, HRs for all-cause mortality 1.93 and 1.72, when comparing highest vs lowest quartile	A higher baseline Nutri-Score DI associated with increases of 182% in CVD mortality risk and of 94% for cancer mortality risk, when comparing highest vs lowest tertiles of Nutri-Score DI gram. The hypothetic isocaloric replacement of foods labeled as D or E with fresh foods showed that the more energy replaced from foods labeled as D or E, the lower the risk of death (when the substitution exceed…	Yes. The Nutri-Score (as evaluated by Dis that were built for this study) was associated with a reduced total, CVD and cancer mortality risk.	In this large, prospective cohort based on a representative sample of the noninstitutionalized adult population of Spain, participants with the highest Nutri-Score DIs (those consuming foods with a lower nutritional quality) were at higher long-term risk of death from all causes, as well as from cardiovascular disease and cancer. Also, the isocaloric replacement of foods labeled as D or E (poores…
Acton, 2022	Comparing the Effects of Four Front-of-Package Nutrition Labels on Consumer Purchases of Five Common Beverages and Snack Foods: Results from a Randomized Trial	Journal of the Academy of Nutrition and Dietetics, 22(1), 38-48.e9	10.1016/j.jand.2021.07.014	1	1	1	1	4	0	1	1	0	0	To examine the impacts of 4 FOPL (High in= Warning, MTL, HSR and 5-Color Nutrition grade = Nutri-score) on consumers’ purchases of products that received conflicting ratings across FOP systems	Canada	3,584	13y and more: 13-18y: 15.3% 19-25y: 31% 26-35y: 20.6% 36-45y: 11.9% >45y: 21.3%	56% women	All BMI, All SES	Cross-sectional randomized controlled study (5-arm) experimental marketplace	Participants were randomly assigned by the survey program to 1 of 5 FOPL conditions: no label (control); High in; MTL; HSR; and Nutri-Score. Participants completed 8 consecutive tasks in which they were provided with $5 to make a purchase from a selection of 20 beverages or 20 snack food products, presented on large printouts resembling a grocery store shelf. The products displayed with prices (C…	No FOPL	Between the percentage of purchases for each FOPL by food category	Beverages (sugary and nonsugary products) = sodas, sport drinks, vitamin waters, sweetened fruit drinks, 100% fruit juice, milks, and bottled water. Snack foods (products with a range of sugars, sodium, and SFA) = potato chips, popcorn, crackers, candy, snack bars, energy bars, cookies, nuts, apples, carrots, yogurt, and processed cheese and meat snacks.	A series of binary outcomes (1 = purchased, 0 = not purchased) defined to assess the probability of participants purchasing a beverage or snack food from 5 product categories: “100% fruit juice,” “plain milk,” “chocolate milk,” “cheese snacks,” and “diet beverages.”	Generalized linear mixed models used to estimate the influence of label condition on each of the binary outcomes (purchased vs. not purchased for the 5 product categories). Sensitivity analyses tested the same models, stratified by whether or not participants reported noticing the FOPL.	Differences in purchasing across different FOPL conditions only for plain milk and diet beverages (not for 100% fruit juices, chocolate milk and cheese snacks) Plain milk: diff only between no label (7.7% purchases) and HSR (5.5% purchase) Diet beverages: diff between High in (19,5% purchase) and both no label and HSR (15,9% and 16,0% purchase resp)	Sensitivity analyses: Participants who noticed the FOPL: inconsistent results Example : 100% Fruit juices : no diff between Nutri-score (A), HSR (5) and no label or 'high in sugars'. Only MTL (2 green and 1 red) -4.5% vs no label, Nutri-Score and HSR Participants who did not notice the FOPL: also inconsistent results	partially. Negative effect of HSR (4,5/5) on plain milk vs no label. Inconsistent results	When investigating participants’ purchases of products that receive positive ratings under one FOP system but negative ratings under another, few differences were present across FOPL conditions among the entire sample of participants in an experimental marketplace. Respondents who saw the HSR labels were less likely to purchase plain milk than those who saw no label, and those who saw products wi…
Aguenaou, 2021	Comparison of appropriateness of Nutri-Score and other front-of-pack nutrition labels across a group of Moroccan consumers: awareness, understanding and food choices	Archives of public health, 79(1), 71	10.1186/s13690-021-00595-3	1	1	1	1	4	1	1	1	0	0	To assess Moroccan consumers’ perception and objective understanding of Nutri-Score, HSR, Warning, Reference Intakes, and MTL and their impact on purchase intentions. --> Only purchase intentions detailed here.	Morocco	814	20% adolescents (10 to 18 years) and 80% of adults (>18y)	50% girls (ado) and 50% women (adults)	Socio-economics status quotas	Cross-sectional study (experimental): mix between online and face-to-face questionnaires	Participants were first exposed to 3 sets of products (3 types of yogurts, of biscuits and of cold cuts) without FOPL. Participants were asked to designate the product they would buy, in each category. Then, participants were asked to rank all products in each category according to their nutritional quality (1- Best to 3- Worst), with an “don’t know” option also available. Finally, same tasks wer…	No FOPL	Between the 5 FOPL: Reference Intakes and HSR, Warnings, Nutri-Score, MTL	3 food categories (yoghurts, biscuits and cold cuts)	Product selection by food category for each FOPL	The percentage of participants whose food choices deteriorated or improved between the response with and without a label were calculated for each label and by food category. A multivariate ordinal logistic regression model performed to measure the association between the choice score and the type of label.	Percentage of people who improved their food choice (choice of a product of better nutritional quality) for all the labels was higher than those who deteriorated their choice (numerical, no statistical analyses presented). However, the highest percentage was the one of those that did not change their initial food choice. The sum of percentage of people that did not change their initial choice and…	Compared to the “Reference Intakes” label, no significant association was found between the labels and the change in the nutritional quality of food choices, globally or by product category, with the exception of the “Health warning” which deteriorated the choices for yogurts	No. Sum of no changes and deterioration higher than improvement of food choices for each FOPL and each food category	The authors only concluded on the participants' ability to rank nutritional quality of products (Nutri-Score = best performer).
Bandeira, 2021	Performance and perception on front-of-package nutritional labeling models in Brazil	Revista De Saude Publica, 55, 19	10.11606/s1518-8787.2021055002395	0	1	1	0	2	0	1	1	0	0	to evaluate the performance of 5 models of FOPL (octagon, triangle, circle, magnifier and traffic light) in increasing the understanding of nutritional content, reducing the perception of healthiness and the intention to buy product, in addition to identifying the perception of Brazilian adult consumers about these models and the importance of factors related to food choice. --> only the results …	Brazil	2400	Adults: 18-34y: 55.1% 35-54y: 35.9% ≥55y: 9.0%	51.2% women	No diff in age group, gender, education between the 6 groups	Cross-sectional randomized online study (experimental)	Participants randomly assigned to each group (no FOPL or one of the 5 FOPL: MTL, warning octogon, warning triangle, warning circle, or warning magnifier). Each participant saw randomly the 9 products with the FOPNL model according to his group. Among the questions, one evaluated the purchase intention on a 5-point Likert scale: (1 – “I certainly would not buy it” to 5 – “I certainly would buy it”…	No FOPL	Between FOPNL	9 food products : Requijao (cheese), tomato sauce, sliced bread, cream cracker, cereal bar, morning cereal, nectar (juice), corn, dinner rolls --> All products displayed at least one "High in"	Average purchase intention (1-5) by FOPNL overall and by food category	One-way ANOVA with Tukey’s post-test used to verify whether there were differences between the FOPNL groups regarding the characteristics of the participants, the performance of the FOPNL models and the perception of the participants in relation to the FOPNL models between the groups.	The presence of FOPNL reduced the purchase intention overall as compared with the control group, regardless of the FOPNL model. The effect was more marked when FOPNL displayed 2 High&1Low vs. 1 High&2Low.	For Requeijao, cream cracker, cereal bar and morning cereal: purchase intention in FOPNL groups always lower than control (but no diff between FOPNL groups) For tomato sauce and corn: only circle, octogon and triangle warning had a lower purchase intention than control (but not diff from other FOPNL) For sliced bread: Circle, octogon, triangle and magnifier warnings had a lower purchase intention…	Yes. Efficacy more marked on products with 2 High (lower nutritional quality = lower purchase intention)	This study showed that FOPNL reduces the intention to buy foods with a high content of sugars, saturated fats and sodium.
Eguren, 2021	Health gains through loss frames: Testing the effectiveness of message framing on citizens' use of nutritional warnings	Appetite, 166, 105469	10.1016/j.appet.2021.105469	0	0	1	0	1	0	0	1	0	0	2 main objectives: 1. to evaluate the effect of nutritional warnings and health-related packaging cues (nutrient claim and images of natural foods) on consumers’ food choices 2. to evaluate the influence of two types of messages (gain-framed and loss-framed) aimed at encouraging the use of such warnings and packaging cues on food choices	Uruguay	510	Adults: 18-25y: 6% 26-35y : 16% 36-45y: 24% 46-55y: 17% 55-65y: 26% 66y+: 11%	70% female	Not representative sample, but no diff in age, gender, SES, education and nb of people in the household between the 3 study groups	Cross-sectional randomized online study (experimental)	Participants randomly divided into 3 groups (control, loss-frame, gain-frame). After having been exposed to the corresponding type of message, they completed a choice-conjoint task involving 8 pairs of packages of crackers differing in nutritional warnings (present vs. absent), nutrient claim (present vs. absent) and images of seeds and wheat (present vs. absent).	Control group = no message (neither gain nor loss) + In each group 4 tasks with the absence of warnings (see details of the 2x2x2 model table 2 p.4 of the article)	Choice of the food with and without warnings, nutrient claim, images of seeds and wheat in each group (control, loss-framed, gain-framed)	Crackers	Choice of 1 package with or without warnings, nutrition claims and/or images of seeds and wheat by group and overall	Mixed logit models with random parameters. Main effects of the variables of the experimental design (nutritional warnings, nutrient claim, and images of seeds and wheat) and their interactions with the group (control, loss-framed messages, and gain-framed messages) considered as independent variables. Data also analyzed separately for each group considering only the main effect of the variables o…	The average coefficient of nutritional warnings was negative (-1.21 ± 0.35) = presence of warnings discouraged participants’ choice of crackers Trend towards a negative average coefficient of the interaction warnings*loss-framed messages (-0.73 ± 0.44, p=0.09) NS interaction warnings*gain-framed messages (-0.15 ± 0.48, p=0.741)	Average coefficients of the effects of nutritional warnings by group (all significant): Control: -0.99 Loss-framed messages: -1.66 Gain-framed messages: -1.42 Relative importance of warnings was higher in all groups (between 66 and 78%) than relative importances of nutrition claims (between 15% and 24%) and images (between 7 and 10%) Relative importance of warning higher in loss-framed group (78%…	Yes. Warning labels on crackers decreased the purchase intention (+ increased efficacy with a previous loss-framed message)	The results from this work provide additional evidence for the potential of using nutritional warnings to discourage the choice of products with excessive content of nutrients associated with NCDs. Warnings were the most relevant health-related packaging cue underlying participants’ choice of crackers in a hypothetical purchase task (vs.nutrient claims and images). Results showed that loss-framed…
Goiana-da-Silva, 2021	Nutri-Score: The Most Efficient Front-of-Pack Nutrition Label to Inform Portuguese Consumers on the Nutritional Quality of Foods and Help Them Identify Healthier Options in Purchasing Situations	Nutrients, 13(12)	10.3390/nu13124335	1	1	1	1	4	0	1	1	0	0	To evaluated Portuguese consumers’ responses to 5 different FOPLs in the form of perceptions, objective understanding and food choices --> Results already integrated in the 12 European Countries study on FOPL (FOP-ICE study). Only results related to food choices are detailed here.	Portugal	1059	Adults (a third in each category: 18–30 y, 31–50 y, over 51 y)	50% women	34% primary or secondary education level	Cross-sectional experimental randomized online study	3 stimulus sets (1/food category composed of 3 products of low, medium and high nutritional quality) presented to participiants. (1) no FOPL condition: choosing the product they would buy then ranking the 3 products by nutritional quality (repeated for each food category) (2) After randomization to one of the 5 FOPLs: same protocol as the (1) but with the associated FOPL displayed	Each participant was its own control.	Between the 5 types of FOPLs (Ris used as reference in the model)	3 food categories: pizzas, cakes, and breakfast cereals	For each food category in both conditions (with and without FOPL): 1, 2 or 3 points was attributed for the choice of the lowest, intermediate and highest nutritional quality product. Food category score = the difference of points between both conditions (range: -2 to +2) Global score = sum of each food category score (range: -6 to +6) Percentage of participants whose food choices deteriorated or …	Associations between choice score and FoPL type were assessed using a multivariable ordinal logistic regression model. Performed on data from participants who selected a product in both conditions	Between 3.8% and 15% of participants improved their food choices, depending on the label and food category. Improvement was always higher than deterioration, per FoPL and per food category (between 1.9% and 5.2%). But percentages of people that dit not modify their initial choices were always the highest (between 81.6% and 93.9%)	All food categories: MTL (OR=1.95), Nutri-Score (OR=1.98) and Warning symbols (OR=1.94) were more efficient than RIs in helping consumers improve their food choices. Pizza: Nutri-Score (OR=1.92) and Warning symbols (OR=1.99) were more efficient than RIs in helping consumers improve their food choices. Cakes: MTL (OR=1.89) and Nutri-Score (OR=2.2) were more efficient than RIs in helping consumers …	Partially. Most of participants did not change their food choices in the FOPL condition. Overall, improvements in the nutritional quality of food choices only significant for Nutri-Score and MTL as compared to RIs.	This study shows that FoPLs can increase the nutritional quality of food choices made by Portuguese consumers, which is in line with previous research. In terms of the quality of food choices, the Nutri-Score showed the greatest increase, therefore, has the most potential to help Portuguese consumers improve their diets.
Gugliucci, 2021	Do nutritional warnings encourage healthier choices on food ordering websites? An exploratory experimental study in Uruguay	Public health nutrition, 24(11), 3547-3551	10.1017/S1368980021001026	0	0	1	0	1	0	0	1	0	0	To evaluate if the inclusion of nutritional warnings in food ordering websites can discourage consumers from purchasing foods with excessive content of nutrients associated with non-communicable diseases (NCD).	Uruguay	447	Adults: 18-29y: 27% 30-45y: 34% 46-60y: 27% 61-71y: 11%	64% women	No diff between both groups vs. Age, gender, education, household composition and responsibility for food purchasing	Cross-sectional randomized online study (experimental)	Participants randomly assigned to control or nutritional warnings group. Then, they were given the following instructions: ‘The study consists of making a purchase of a lunch for yourself, as if you were using a food ordering website’. They were asked to select all the products they would buy. Once they had finished their purchase, they were instructed to review the purchase and submit their resp…	no FOPL	between nutrient contents of foods and beverages selected without and with warning symbols	224 dishes and beverages grouped into 31 categories (selected based on the options available on the most popular Uruguayan food ordering website) Within each category, 3–18 options were selected, based on the recommended dishes and beverages available in the food ordering website.	Percentage of participants who selected a dish or beverage with excessive content of any nutrient (total fat, saturated fat, sodium and sugars) Percentage of participants who selected a dish or beverage with excessive content of each separate nutrient (total fat, saturated fat, sodium and sugars).	generalised linear model used to evaluate the effect of the experimental condition on the likelihood of participants’ selecting a product with excessive content of each of the four nutrients.	Higher percentage of the participants selected a dish or a beverage with excessive content of at least one nutrient in the control than in the warning symbols group (76% vs. 62%).	Nutritional warnings reduced the percentage of participants who selected dishes with excessive content of total fat: 50 % vs. 62% Only trends for the reduction in the percentage of participants who selected dishes or beverages with excessive content of SFA (52% vs. 44%, P = 0·079) and sugars (47% vs. 39%, P = 0·074) No effect for sodium.	Yes. Overall effect of warning (but not for sodium)	Results from this work provide preliminary evidence that the inclusion of nutritional warnings in food ordering websites has the potential to discourage consumers from selecting dishes and beverages with excessive content of nutrients associated with NCD.
Hallak, 2021	Health Star Ratings and Beverage Purchase Intentions: A Study of Australian and New Zealand Hospitality Consumers	Foods (Basel), 10(11)	10.3390/foods10112764	0	0	0	1	1	0	0	1	0	0	(1) To evaluate whether the presence of HSR on beverages influences the willingness of consumers to purchase in the context of the hospitality industry, (2) To identify the demographic and psychographic factors influencing these behavioural intentions.	Australia, New Zealand	1021 (79% AUS, 21% NZ)	Similar repartition between 6 age groups (18-24y, 25-34y, 35-44y, 45-54y, 55-64y, 65y+) = 15-18%	50% women	Gender and age distributions of the sample similar to the general populations of AUS and NZ	Cross-sectional (experimental web-based) study	Participants were asked to report the beverages from the menu of a hospitality business they consider as being ‘healthy’ and ‘why’? Participants were asked to respond to the statement “I would purchase healthy drinks if the product had a health star rating on its label” (1 = Strongly Disagree and 7 = Strongly Agree). Ohter predictor variables for this behaviour were assessed: psychographic charac…	No control group	Between different sociodemographics and psychographic variables (healthy eating goals)	Beverages	‘willingness to purchase if it has HSR’, captures the extent to which consumers are influenced by the presence of an HSR in their willingness to purchase healthy beverage products	Ordinary Least Squares (OLS) regressions with HSR as the dependent variable and independent variables were : X1 is a vector of sociodemographic characteristics, X2 represents the two eating out variables: frequency of eating out and the amount spent when eating out. X3 introduces the psychographic ‘healthy eating goals’ variable. 3 Models: Model 1 includes only the X1 variables, Model 2 introduce…	‘willingness to purchase if it has an HSR’ = 54.9% Agree (and Strongly Agree) to this statement (Mean on the Likert Scale = 4.6 ± 1.63)	Model 1: Only a positive association between willingness to buy an HSR-beverages and higher education (+0.473 pts on the Likert scale) Model 2: Those who spend <$20 in their purchase more influenced by the presence of an HSR than those consumers spending>$36 (+0.35 on the Likert scale) / Consumers who frequently eat out are more receptive to HSRs when compared to those who seldom eat out (+0.382 …	Partially. The impact of HSR on consumers's choices of beverages depends on sociodemographics and psychographic characteristics.	This study showed that HSR do affect willingness to purchase healthy beverages as they provide authentication of the ‘healthiness’ of a product. These findings also suggest the presence of heterogeneity among consumer groups. Health-conscience consumers are the most receptive towards HSRs in their purchase-making decisions. In segmenting the market, psychographic variables around ‘health goals’ a…
Julia, 2021	Impact of the Front-of-Pack Label Nutri-Score on the Nutritional Quality of Food Choices in a Quasi-Experimental Trial in Catering	Nutrients, 13(12)	10.3390/nu13124530	1	0	0	0	1	0	0	1	1	0	(1) to investigate the impact of the Nutri-Score on the nutritional quality of meals and dietary intakes of individuals frequenting staff cafeterias before and after implementation, using a quasi-experimental design. (2) to investigate the effects on dietary intakes over time during the experiment.	France	2.063	NR	NR	People attending 2 catering sites (no sociodemographics questionnaire)	Interventional longitudinal study	Detailed data on food choices for lunch were collected through receipts from 2 staff restaurants for a total of 13 weeks --> 6 weeks of control (no label) followed by 7 weeks of intervention (Nutri-Score label on all products in the intervention restaurant and massive information campaign on physical activity in the control restaurant). Food selection of each participant throughout the study was …	Control staff restaurant (no Nutri-Score but physical activity information campaign) + Pre-intervention (6 weeks) food choices in the Nutri-Score staff restaurant	Between control (no Nutri-Score) an intervention (Nutri-Score) staff restaurants before and after the intervention	All foods and beverages proposed in the staff restaurant: a selection of starters (ten starters, including salad bar), main courses (eight main per day), cheese (selection of various cheeses) and desserts (seven per day, including dessert bar, fruits and a selection of various yogurts), as well as several beverages.	For each meal: FSAm score (nutritional quality score underlying the Nutri-Score), Energy, sugars, SFA, salt, protein, fiber	The impact of the intervention on the overall nutritional quality of the meals choices and nutrient intakes was investigated using mixed effects models with random intercepts in order to assess individual trajectories. The models included random individual intercept (accounting for varying individual baseline values), fixed effects for time, site and interaction between time and site. The effect …	Mixed effects models showed the intervention had a significant immediate beneficial impact on the overall nutritional quality of meals (FSAm/HCSP for intervention period -3.37, 95%CI: -3.78; -2.95), though this favourable effect tended to subside over time (FSAm/HCSP for intervention period X time 0.052 (95%CI: 0.045; 0.06))	The intervention had a significant immediate impact on nutrient intake, with increases in calories and all nutrients except salt, but with a subsequent significant decrease over time which superseded this immediate effect For salt, the opposite trends were observed, with an immediate significant decrease followed by a significant increase over time	Yes. But nutrient contents of meals were differently impacted depending on the nutrient	The results of this study show that the introduction of the Nutri-Score in real-life collective catering conditions leads to qualitative and quantitative modifications of food choices, with improvements in the nutritional quality of meals (i.e., FSAm/HCSP, as the nutrient profile is computed on 100 g of product) and the amounts of unfavourable nutrients intake. The results also showed that while …
Mediano Stoltze, 2021	Impact of warning labels on reducing health halo effects of nutrient content claims on breakfast cereal packages: A mixed-measures experiment	Appetite, 163(), 105229	10.1016/j.appet.2021.105229	0	0	1	0	1	0	0	1	0	0	To assess the effect of the dual presence of warning labels and nutrition content claims on breakfast cereal packages on Chilean consumers’ product perceptions and behavioral intentions through an online experiment.	Chile	497	Adults (35.9±12.4y : mean±SD)	49% women	mainly medium or medium-high SES No diff in education, sex, SES, age, attitude towards the regulation, health interest, and frequency of cereal purchase between groups	Cross-sectional randomized online study (experimental)	Participants randomized into 3 groups: benefit-related fiber claim, risk avoidance-related low fat claim, and no–claim. In all groups, each participant saw 3 packages: 1 with no warning labels, 1 with a “high in calories” warning, and 1 with “high in calories” and “high in sugar” warnings. Participants rated their behavioral intent toward each product with 3 items (“If this cereal were available …	No warning label in each group + no warning label in the no-claim group		Breakfast cereals	3 items to evaluate intentions to buy the product (“If this cereal were available today … I would like to purchase this new product,” “I would like to recommend this new product to my friends/family,” “I would buy this new cereal for a child’s breakfast”) using response choices ranging from strongly disagree (= 1) to strongly agree (= 6).	Five mixed-measures 'nutrition claim X warning' ANOVAs were used to evaluate research questions regarding main effects of nutrition claims, main effects of warnings and the interaction between claims and warnings on behavioral intentions.	Significant main effect for warnings on intentions. More favorable intentions in the group with cereals without warnings (M = 3.97, SE = 0.06, 95% CI: 3.85–4.09) than in the group for cereals with one warning (M = 3.54, SE = 0.06,95% CI: 3.42–3.67) More favorable intentions in the group with cereals with one warning than in the group with cereals with two warnings (M = 3.23, SE = 0.06, 95% CI: 3.…	NS effect of the interaction 'Nutrition claim X warning' on purchase intentions.	Yes. Warning labels on breakfast cereals reduced the purchase intention. The higher the number of warning, the lower the intention.	The halo effect produced by benefit-related nutrition claims was dampened with the presence of 1, and especially 2, FOP warning labels identifying the product as “high in calories” or/ and “high in sugar,” due to the overall main effect of warnings in reducing the purchase intentions.
Saavedra-Garcia, 2022	An Experimental Study Evaluating the Influence of Front-of-Package Warning Labels on Adolescent's Purchase Intention of Processed Food Products	International journal of environmental research and public health, 19(3),	10.3390/ijerph19031094	0	0	1	0	1	0	0	1	0	0	To assess whether warning labels influence purchase intention of processed foods among adolescents in Peru just beforewarning labels mandatory implementation (may 2019)	Peru	449	Adolescents (10-14y)	58.8% female	Adolescents were recuited in 2 different schools in Lima	Cross-sectional experimental randomized study	Participants choose between sweet cookies and salty snacks to perform the exercise. Then, they were randomized to control group (no warning label on products) and interntion group (0, 1 or 2 warnings on each product). Three products from the food category previously chosen were presented to each participants by trained nutritionnists. Then, nutritionnists asked to each participant “Assuming all t…	No label on the 3 products	Between control and experimental groups. AND by number of warning labels (0,1 or 2)	Salty snacks AND sweet cookies	Differences in the proportion of purchase intention	Chi-squared tests were used to test differences in the proportion of purchase intention among groups. Purchase intention were analyzed separately for each food category, school, school level and sex. Conditional logit regression analysis to assess differences by number of warning labels between the experimental and control group.	Most participants in both groups selected the product with 0 warnings (the vanilla cookies or popcorn) as the product they would buy among the three alternatives offered (46.9 vs. 44.9%) Conditional logit model: no diff between control and experimental groups regarding the intention to purchase by number of labels (0 vs. 2 warnings or 1 vs. 2 warnings)	No diff in the proportion of purchase intention by food category	No. The presence of 1 or 2 warning labels did not prevent children from choosing snacks they wanted	FOP warning labels did not influence the purchase intention, nor the identification of the healthiest processed products between low-income adolescents one month prior to the implementation of mandatory warning labels in Peru.
Temmerman, 2021	The impact of the Nutri-Score nutrition label on perceived healthiness and purchase intentions	Appetite, 157, 104995	10.1016/j.appet.2020.104995	1	0	0	0	1	0	0	1	0	0	To investigate the impact of the presence of the Nutri-Score and its five categories on consumers’ perceived healthiness and purchase intentions	Belgium (Flanders)	292	Adults (30.4±14y : mean±SD)	61% women	Not representative sample	Cross-sectional online study	Each participant saw a picture of one ready-to-eat meal accompanied with its NS or not. A 3 (NS: A vs. B vs. C) × 2 (NS: present vs. not present) between-subjects design was developped. Respondents randomly assigned to one of the six conditions and asked to rate the product on several rating scales, presented in a random order. Purchase intentions measured using a 7-pt Likert scale, composed of f…	Absence of Nutri-Score	Between the 6 conditions (3 NS A, B or C) and (presence vs.absence)	Ready to eat meals	Purchase intention	2 × 2 between-subjects ANOVA with purchase intention as the dependent variable and age Mediation analyses: to determine whether perceived healthiness mediates the relationship between NS category and purchase intentions. 2 dummy variables: 1 to compare A and C (Dummy A: NS A = 1, NS B = 0, NS C = 0) and 1 to compare B and C (Dummy B: NS A = 0, NS B = 1, NS C = 0). Purchase intentions as the depen…	No significant main effect of NS presence on purchase intentions Marginally significant main effect of NS category on purchase intentions (p = .078), Significant relation of age. No significant interaction between NS presence and NS category. A product with NS A had stronger purchase intentions than a product with NS C.	Mediation analyses: Significant positive effect of NS category on purchase intentions. Significant indirect mediation effect of perceived healthiness. NS A (vs. NS C) increased perceived healthiness, which subsequently increased purchase intentions. NS B (vs. NS C) increased perceived healthiness and thus purchase intentions	Partially. NS effect on purchase intention mediated by perceived healthiness	Respondents better assessed the healthiness of products when they saw the NS, and they did not simplify it further, according to findings showing that respondents perceived the healthiness of products in each of the five NS categories significantly differently. In turn, respondents indicated significantly higher purchase intentions for healthy products when the NS was present (vs. not present), y…
Temmerman, 2021	The impact of the Nutri-Score nutrition label on perceived healthiness and purchase intentions	Appetite, 157, 104995	10.1016/j.appet.2020.104995	1	0	0	0	1	0	0	1	0	0	To investigate the impact of the presence of the Nutri-Score and its five categories on consumers’ perceived healthiness and purchase intentions	Belgium (Flanders)	415	Adults (37.3±14.2y : mean±SD)	69% women	Not representative sample	Cross-sectional online study	2 (NS: present vs. not present) × 2 (brand: manufacturer brand vs. private label) mixed design including repeated measures for the NS category. Participants randomly assigned to one of 4 conditions. In each condition, respondents saw 4 products per NS category, for a total of 20 product pictures in a random order. For each NS category, 4 manufacturer branded products and 4 private-label products.…	2 no Nutri-Score groups (1 manufacturer brand and 1 private label)	Between the presence and absence of Nutri-Score for manufacturer brand and for private label	4 food categories: cookies, dairy products, preserves and sauces, and non-alcoholic drinks	Purchase intentions (and perceived healthiness)	Multilevel analysis to account for the hierarchical data structure: purchase intentions as dependent variable, NS (presentvs. not present) and NS category (A, B, C, D and E) as independent variables, and five covariates: Subjective nutritional knowledge, importance of healthy food, dieting behavior, familiarity with the NS, and age. participant-level effects accounted for. Multilevel mediation mo…	Diff in purchase intentions across the NS presence and NS category conditions, after controlling for the effects of the covariates. Importance of healthy food and familiarity with the NS covariates related significantly topurchase intentions, wbut not subjective nutritional knowledge, dieting behavior and age. Significant interaction between NS presence and NS category When a NS was present, high…	NS A (vs. NS C) increased perceived healthiness, which then increased purchase intentions NS B (vs. NS C) increased perceived healthiness, which increased purchase intentions NS D (vs. NS C) decreased perceived healthiness, which made respondents less willing to purchase the product NS E (vs. NS C) decreased perceived healthiness, so respondents expressed lower purchase intentions	Partially. Higher purchase intention of NS A and B when the NS was present, but no modification of purchase intention of NS D and E with the presence of the NS	Respondents better assessed the healthiness of products when they saw the NS, and they did not simplify it further, according to findings showing that respondents perceived the healthiness of products in each of the five NS categories significantly differently. In turn, respondents indicated significantly higher purchase intentions for healthy products when the NS was present (vs. not present), y…
van den Akker, 2022	The impact of the nutri-score on food choice: A choice experiment in a Dutch supermarket	Appetite, 168, 105664	10.1016/j.appet.2021.105664	1	0	0	0	1	0	0	1	0	0	To test the effectiveness of 2 FOPL in promoting healthy food choices among Dutch consumers, and to examine whether dieters and health conscious shoppers are more likely to use the FOPL.	The Netherlands	299	Adults By group (mean±SD): Control 36.0 ± 17.3y Nutri-Score 34.7 ± 17.2y MTL 40.4 ± 19.1 y	61.9% female	No diff vs. Gender, age, BMI, education, dieting behaviour, health conscious shopping, breakfast cereal consumption	Cross-sectional randomized study (lab setting)	Participants randomized in 3 groups: control, Nutri-Score, MTL. They were led to a shelf containing 6 breakfast cereal packs. They were instructed to imagine they were grocery shopping and looking for cereals for their breakfast the following day. They were asked to choose the cereal they would normally also choose (they did not actually obtain the cereal for free). Next, they were asked to imagi…	No FOPL group	Food choice betwen no FOPL and both FOPL condition. Serving size	Bereakfast cereals (6 product with different FOPL rating) Ice cream (1 product with good FOPL rating)	Food choices (cereals) Serving size (ice cream)	Binary logistic regression analyses using Condition (Nutri-score, MTL, and control) as predictor and food choice (less healthy vs. healthy) as outcome. Two additional binary logistic regression analyses with two moderators ('dieting' and 'shop healthily') added to the model as continuous variables, including their interaction with Condition. Label effects on intended serving size examined using a…	Cereals: No significant effect of Condition on food choice (i.e., choice for one of the two variants considered ‘healthy’ vs. a less healthy variant; p= .058). Significant effect of Condition on choice for the healthiest cereal was found Follow-up analyses showing that the Nutri-score promoted healthy choice (Nutri-score vs. control: OR =3.2, 95% CI =1.57–6.37) but not the MTL (MTL vs. control: O…	Breakfast cereals: Participants who indicated that they dieted or shop healthily to a greater extent were more likely to choose the healthiest cereal Ice cream: Participants who indicated that they dieted and shop healthily to a greater extent selected a lower serving size overall. No significant interaction Condition x Dieting behaviour and Condition x Health conscious shopping	Partially. Effect on choice of breakfast cereals with NS but not MTL + No effect on ice cream serving size and	The finding that the Nutri-score promoted choice of the healthiest breakfast cereal in a supermarket choice experiment provides new evidence for the effectiveness of the Nutri-score among Dutch consumers. The finding that the MTL label did not significantly increase healthy choice is in contrast findings of studies conducted in other countries and could be due to either a lower effectiveness of t…
Vanderlee, 2021	The efficacy of 'high in' warning labels, health star and traffic light front-of-package labelling: an online randomised control trial	Public Health Nutrition, 24(1), 62-74	10.1017/S1368980020003213	0	1	1	1	3	0	1	1	0	0	To examine the impact of front-of-package (FOP) labels on perceived healthfulness, purchasing intentions and understanding of common FOPL (warnings, MTL, HSR) --> only purchasing intentions detailed here	Canada	1997	Adults (39.2±12.5y : mean±SD)	52% female	23% obese	Cross-sectional online study (experimental)	Participants randomised in 1 of 4 conditions: WL, HSR, MTL or control (no FOPL). Participants downloaded FoodFLIP©, an app that communicates nutrition information of food products to consumers for over 15 000 food products from the Canadian marketplace. Participants were asked to scan min 20 products into FoodFLIP© from a list of actual food products provided to them , the FOPL to which they were…	No FOPL group	Between the FOPL groups and the control. Between each FOPL group.	Granola bars, Frozen pizza, frozen vegetables in sauce and canned tomato soup	Purchasing intention	Generalised linear models with dependent variables of purchasing intention for each of the 4 food categories stratified by healthier and less healthy products, including variables for FOPL condition (control, WL, HSR, MTL) and adjusting for sociodemographics (age, gender, education, income, ethnicity, BMI), reading of food labels and health literacy. Sensitivity analysis conducted to examine diff…	Participants reported same purchasing intentions for all food categories [granola bars (3.8 ± 1.9), pizza (3.7 ± 1.9), frozen vegetables (3.7 ± 2.0) and soup (3.4 ± 1.9)]. Within all product categories and in all conditions, participants reported higher purchasing intentions for the healthier product than the less healthy product. Those with lower health literacy had higher purchasing intentions …	Similar trends in purchasing intention between FOPL. MTL : For healthier products, lower purchasing intentions for granola bars vs. all othe groups. For less healthy products, MTL had lower purchasing intentions for granola bars, pizza and soup vs. control and lower purchasing intention for granola bars and pizza vs. warning labels. HSR: lower purchasing intentions for granola bars, pizza, soups …	Partially. Depending on the food category and on the FOPL	These results support the current body of literature that the 3 different types of FOPL schemes tested influence consumer perceptions and intentions to purchase products to different extents. While the impact of the various systems varied between tasks and product categories, a series of common trends emerged. The current study found that purchasing intentions were more greatly suppressed when FO…
Vandevijvere, 2021	The impact of shelf tags with Nutri-Score on consumer purchases: a difference-in-difference analysis of a natural experiment in supermarkets of a major retailer in Belgium	The international journal of behavioral nutrition and physical activity, 18(1), 150	10.1186/s12966-021-01207-7	1	0	0	0	1	0	0	1	0	0	To evaluate the impact of Nutri-Score displayed on electronic shelf labels in supermarkets on consumer purchases, overall, and by food category.	Belgium	43 intervention stores and 14 control stores (not individual participants)	NA	NA	Each intervention store matched with a control store from the same region, province and cluster (based on Census data)	Controlled pre-to-post intervention assessment which evaluated the impact of a real world retailer-initiated intervention	In all 43 intervention stores, the Nutri-Score was displayed in black and white on electronic shelf labels (ESL) within a time frame of 3 weeks during May–June 2019, while it was not during the same period in the 14 control stores. For each store included in the study , the weekly non-food and food sales data for 2018 and 2019 were obtained from the retailer by Nutri-Score allocation (A/B/C/D/E) …	14 stores without Nutri-Score on ESL	Pre and post intervention vs intervention period Intervention vs control	58 food categories (most of categories sold in Belgium except alcoholic drinks, hot drinks, diet meals, gluten-free products, hebs and spices and food categories with less than 3 out 5 different Nutri-Score letters)	Primary: % of total food sales for products with Nutri-Score A, B, C, D and E overall Secondary: % of sales for food products with Nutri-Score A, B, C, D and E within food category AND % of sales for food products with Nutri-Score A, B, C, D and E by food category	Difference-in-differences regression analysis used to estimate the effect of the ESL intervention on proportion of food sales for Nutri-Score A,B,C,D,E. Linear mixed models to account for clustering at store-level over time. Controlled for characteristics of the stores, including region, cluster type, and total non-food sales (proxy for the size of the stores). Analyses conducted for overall food…	Adjusted analyses: Comparing pre- and post-intervention periods, difference-in-differences for the proportion of total sales for Nutri-Score B and C products were more favourable in the intervention stores than the control stores (0.11 ± 0.04% vs. − 0.06 ± 0.03%). Decrease in proportion of sales for Nutri-Score B products from before to after was smaller in the intervention stores (from 13.6 ± 0.…	Summary only (results by food category and by Nutri-Score category are detailed in the main text) Across the 58 food categories, taking into account either significant changes in proportion of sales within food categories or significant changes in proportion of total sales for healthier (Nutri-Score A, B) and less healthy (Nutri-Score D, E) food products, no significant impact was found for 20/58…	Partially. Depending on the food category and on the Nutri-Score letter	The impact of ESL with Nutri-Score on consumer purchases was mixed. Favourable difference-in-differences were found for Nutri-Score B and C products and unfavourable difference-in-differences for Nutri-Score D products. Shelf labeling on its own is unlikely to significantly influence consumer behaviours and should be supplemented with additional actions targeting marketing and prices.
Davies, 2022	Australian Ready Meals: Does a Higher Health Star Rating Mean Lower Sodium Content?	Nutrients, 14(6), 1269	10.3390/nu14061269	0	0	0	1	1	0	0	0	0	1	To explore the association between sodium content, Health Star Rating (HSR) and the Healthy Food Partnership (HFP) sodium reduction target for ready meals.	Australia	631 ready meals (study on reformulation, no individual participants included)	NA	NA	Standardised protocol for data collection from six retailers in Sydney	Cross-sectional observational study	An annual systematic survey of Australian ready meal products was undertaken in six retailers in Sydney (that combined account for more than 80% of the Australian grocery market share). Data were captured by taking pictures of the FOP information such as brand name, product name and package size, HSR, the nutrition information panel (NIP), ingredients list and barcode in store. Duplicate products…	No	Between HSR categories	Ready meals = “pre-prepared, complete meals that required no extra ingredients and minimal preparation, other than heating” The ready meal category is classified into ambient, chilled and frozen products.	Sodium content overall and for each subcategory (ambient, chilled, frozen) Proportion of products meeting the HFP sodium target for ready meals (<250 mg/100 g)	Wilcoxon rank sum test used to compare the sodium content and serving size between ready meals with and without HSR. The Jonckheere trend test used to assess presence of trend in sodium content by HSR categories (<3, 3.5, >4 stars). Kruskal-Wallis test conducted to assess the difference in serving size between HSR categories. Difference in the proportion of products meeting the HFP sodium target …	Lower median sodium content (mg/100 g) observed for products with HSR compared with products without HSR Ambiant and chilled (but not frozen) ready meals that displayed HSR had a higher proportion of products meeting the HFP sodium target	For all ready meals combined, as well as the chilled and frozen sub-categories, there was a trend in sodium content (mg/100 g and mg/serving), where the higher the HSR category, the lower the sodium content and the higher the proportion of products meeting the sodium target.	Partially. No info on the real impact of the HSR as reformulation program has been implemented	Products with a HSR had lower sodium content which supports the hypothesis that the voluntary use of the HSR means manufacturers are more likely to display HSR on healthier products. Even though the HSR algorithm is multifaceted and complex in nature, the HSR system performs well in terms of sodium content across categories. The majority of products had a 3.5 star rating, but only half of these m…
Fialon, 2021	Is FOP Nutrition Label Nutri-Score Well Understood by Consumers When Comparing the Nutritional Quality of Added Fats, and Does It Negatively Impact the Image of Olive Oil?	Foods (Basel), 10(9), 2209	10.3390/foods10092209	1	0	0	0	1	0	0	0	0	0	To investigate consumers’ understanding of Nutri-Score when comparing the nutritional quality of added fats, and to test whether or not Nutri-Score has a negative impact on the image and the choice of olive oil in a sample of Spanish consumers. --> only food purchases are detailed here	Spain	486	Adults (mean±SD: 45.8±14.0 y)	48.6% women	recuitment applying quotas for sex, age and educational level to ensure representativeness of the Spanish general adult population	Cross-sectional online study (observational)	Pictures of 8 added fats: 7 vegetable oils and butter presented to participants online. Then, participants were asked to answer specific questions about the usefulness of Nutri-Score to differentiate the nutritional quality of the presented added fats. They had to specify the added fat they considered to have the best nutritional quality, and which one they would buy more frequently. Then, questi…	No (participants "controlled statistically" for the items “Nutri-Score helps me differentiate these added fats in terms of nutritional quality” (answers converted in a binary outcome (yes/no) and participants who responded “I don’t know” excluded)	Between participants who reported that the Nutri-Score helps them to differentiate the nutritional quality of added fats and those that did not	Added fats (with focus on olive oils)	Percentage of participants that ould buy more olive oil with the Nutri-Score	No stats except for the comparison of socio demographic characteristics of participants who reported that the Nutri-Score helps them to differentiate the nutritional quality of added fats	A large majority (86.2%) declared that they would buy olive oil more frequently (vs. 4.9% for rapeseed oil and less than 3% for the others added fats). After providing the participants with the information of Nutri-Score C being the best grade among added fats, 10.7% of participants declared that they would consume more olive oil than they currently do and 71.4% replied that they would consume it…	79.8% of the participants declared that Nutri-Score was useful for recognizing differences in nutritional quality between the eight presented added fats	No. This study did not demonstrate (no stats) that the Nutri-Score on added fats would direct the consumer purchase towards healthier added fats	This study suggests that displaying Nutri-Score on olive oil is well accepted and understood by a large majority of participants who seemed to understand that the letter C was the best rank an added fat could get, and thus declared they would buy olive oil more frequently. An adapted communication highlighting the health benefits of olive oil consumption, may be necessary to reinforce this inform…
Medina-Molina, 2021	Analysis of the moderating effect of front-of-pack labelling on the relation between brand attitude and purchasing intention	Journal of Business Research, 122 (), 304-310	10.1016/j.jbusres.2020.08.062	1	0	0	0	1	0	0	1	0	0	To establish the impact that FOPL (Nutri-Score) has on the relation between brand attitude and purchase intention, as well as to determine the effect of gender on these relations.	Spain	240	Students (mean±SD: 25.2 ± 8.1 y)	50% women	More than half of participants lived in cities of more than 50,000 inhabitants	Cross-sectional online study (experimental)	Online questionnaires were administrated to students (1 group with Nutri-Score (n=129) and 1 group without Nutri-Score (n=111)). 5 items used to measure brand attitude and 3 used to measure purchase intention. To avoid the valuation of the FOP influencing the assessment, each questionnaire presented five products (yogurts) of the brand being analyzed, one for each valuation (from A to E). To dete…	No Nutri-Score group	6 subgroups: (1) global sample without FOP (GloNoFOP); (2) global sample with FOP (GloInFOP); (3) male sample without FOP (MalNoFOP); (4) male sample with FOP (MalInFOP); (5) female sample without FOP(FemNoFOP); (6) female sample with FOP (FemInFOP).	Yogurts from the same brand	Relation between purchase intention and brand attitude (moderated by the Nutri-Score)	To respond to the proposed hypotheses, six structural models were used which analyzed the relation between brand attitude and purchase intention (see column AD for groups description). Structural Equation Models employed for the analysis of the results via the application of the PLS Consistent algorithm. T and F tests also performed	In the 3 subgroups with the Nutri-Score (GloInFOP, FemInFOP and MalInFOP), there was no moderating effect of the Nutri-Score on the impact of brand attitude on purchase intention	Models with and without NutriScore compared for the global sample, men and women: in the global models and in the women’s models= no moderator effect of the Nutri-Score. Men’s model= presence of the Nutri-Score causes differences in the management model of men in the brand attitude/food purchase intention relation.	Partially. The Nutri-Score moderates the impact of brand attitude on purchase intention in men only.	Firstly, it is verified that the presence of FOP labelling does notmodify the relation between brand attitude and food purchase attitude. Yet, gender-based analysis has been incorporated with the aim of going deeply into this effect. Hence, it is established that the behavior of this relation has an uneven gender-based behavior as there are significant differences motivated by the presentation of…
Mora-Plazas, 2022	Impact of nutrient warning labels on choice of ultra-processed food and drinks high in sugar, sodium, and saturated fat in Colombia: A randomized controlled trial	Plos One, 17 (2), e0263324	10.1371/journal.pone.0263324	1	0	1	0	2	1	1	1	0	0	To assess nutrient warnings’ impact on product selection and identification of food products high in nutrients of concern in Colombia --> only purchase intention was detailed here	Colombia	8.061	Adults (18-65y) Around 2/3 aged less than 35	51% women	quotas for gender to reflect the Colombian population and for education level	Cross-sectional online study (experimental)	Participants randomized to 1 of the 4 FOPL conditions: nutrient warning, Nutri-Score, GDA, or a no-label condition. They first completed a fruit drink selection task, where they were asked a series of questions about two fruit drinks, one of which was healthier and one of which was less healthy. In the selection task, participants were asked to select which fruit drink was higher in sugar, which …	No label condition	Between the 3 FOPL vs control	Task 1: fruit drink Task 2: yogurts, cookies, sliced bread	Selection of the less healthy fruit drink as the fruit drink the participant would rather buy participants’ likelihood of wanting to purchase the product in the next week if it were available	Logistic regression for binary outcomes. For outcomes that were assessed using repeated measures for multiple product types, we used mixed models treating the intercept as random at the respondent level to account for repeated measures. These models included thebetween-subjects factor (i.e., label type), the within-subjects factor (i.e., product type), and their interaction. Pairwise comparisons …	Only 20% of participants in the nutrient warnings condition selected the less healthy fruit drink as the drink they most wanted to buy--> significantly lower compared to 24% in the GDA condition, 29% in the no-label condition, and 33% in the Nutri-Score condition NS interaction between label condition and education level on likelihood of wanting to purchase the less healthy fruit drink	In the single product assessment tasks, compared to the no-FOPL, Nutri-Score, and GDA conditions, the nutrient warnings was more effective in decreasing the participants’ likelihood of wanting to purchase the product if it were available	Yes. Especially warnings on fruit drink	The pattern of results when comparing nutrient warnings with Nutri-Score, GDA and no label demonstrated that nutrient warnings were most effective in helping consumers to identify products high-in nutrients of concern, to identify a less healthy product, and to increase PME. Moreover, the nutrient warnings led to the lowest likelihood of wanting to purchase the product high in nutrients of concer…
Shin, 2022	Evaluation of Combinations of Nudging, Pricing, and Labeling Strategies to Improve Diet Quality: A Virtual Grocery Store Experiment Employing a Multiphase Optimization Strategy	Annals of Behavioral Medicine, kaab115	10.1093/abm/kaab115	1	0	0	0	1	0	0	1	1	0	to identify an effective multicomponent intervention to improve diet quality of a grocery basket by applying a Multiphase Optimization Strategy framework and testing various combinations of four promising strategies using a fully functional web-based grocery store: (i) front-of-pack food labels and real-time feedback of the healthiness of the shoppers’ grocery basket, (ii) a tax, (iii) ordering p…	Singapore	748	Adults (mean±SD: 40.0 ± 11.7 y)	50.4% women	63% with University level	Cross-sectional online study (experimental)	Experimental grocery store with 4,171 food and beverages. Participants randomized to 1 of 16 combinations (combination of FOPL: ON/OFF, Tax:ON/OFF, Ordering product by nutritional quality score: ON/OFF and healthier substitute offers: ON/OFF).Then, participants were required to complete one hypothetical shopping trip as if all meals and snacks for their household members for the next 7 days would…	No intervention (FOPL, ordering products, tax and healthier substitutes offers= OFF)	Between the 4 types of intervention and their combination	4,171 food and beverages belonging to 27 food categories	Primary: Participants’ healthiness of grocery baskets = weighted (by the number of servings) Nutri-Score point of the baskets (Although the NS scoring system ranges from −15 (healthiest products) to 40 (least healthy), to ease the interpretation of the results, we reversed and shifted the NS points such that they lie in a positive range from 0 to 55, with 0 being the least healthy and 55 the heal…	Linear models to estimate the main effect of each intervention and interactions between interventions on nutrient quality of the basket. Model controlled for covariates that may affect the outcome variables including age, gender, BMI, race, education level, housing types, and having an underlying health condition As participants landed on cereal page, this inadvertently led them to put more cerea…	“FOPL” and “ordering” had significantly positive main effects on diet quality. Participants exposed to FOPL had higher (healthier) weighted NutriScore points (+2.6) than participants without the intervention Having both “FOPL” and “ordering” seemed to be better than having only one of them, in terms of the weighted NutriScore points (but not enough power to perform statistical analysis)	FOPL condition had no effect on calories purchase FOPL condition reduced sugar (g), sodium (mg), and saturated fat (g) intakes per serving by 0.92 g [CI: 0.36, 1.47], 37.3 mg [CI: 15.8, 58.9], and 0.26 g [CI: 0.15, 0.37] respectively	Yes. In this online grocery store. FOPL derived from Nutri-Score was more effective than other interventions.	Findings from the full factorial experiment showed the statistically significant positive impact of FOPL and “ordering foods by nutritional quality” on overall diet quality of the grocery basket. The “FOPL” and “ordering,” respectively, increase the mean NS points by 2.6, which is large enough for consumers to transition from B to A for foods or C to B for beverages. Both "FOPL" and "ordering" in…
Russel, 2021	Does the Australian Health Star Rating System Encourage Added Sugar Reformulation? Trends in Sweetener Use in Australia	Nutrients, 13, 898	10.3390/nu13030898	0	0	0	1	1	0	0	0	0	1	to determine whether the implementation of the HSR system has impacted the use of added sugars and non-nutritive sweeteners (NNS) in the food supply.	Australia	6477 newly released products that displayed a HSR	NA	NA	Only newly released products that displayed the HSR were selected	6-year longitudinal study	All new Australian food and beverage products displaying a HSR between the 27th of June 2014 (the implementation date for the HSR system) and 30th June 2020 (the time of data collection) included. Data were obtained from the Mintel Global New Product Database (GNPD). Information extracted included the product name, HSR, Mintel food category and sub-category, release date, product description, pac…	Period 2014-2015 (1st year of HSR implementation)	Between each period (2014-2015; 2015-2016 ; 2016-2017; 2017-2018; 2018-2019; 2019-2020)	4 product categories (not real food categories): "products with no added sweetener", "products containing added sugar only", "products containing NNS only", and "products containing a combination of added sugar and NNS".	Percentage of HSR-labelled products in the 4 categories for each period. Median, interquartile and ranges of HSR by food categories Number of products for each sweetener category, NOVA classification and Australian Dietary Guidelines group	Descriptive statistics only	Number of new products displaying a HSR increased each year after implementation (113 in 2014-2015 to 2255 in 2019-2020) Number of new products sweetened with added sugar and displaying a HSR has increased over time , both in quantity (from 52 in 2014-2015 to 1468 in 2019-2020) and as a proportion of the number of new products released to the market with a HSR (54% in 2014–2015, 66% in the 2019–2…	Of the products sweetened with NNS, 11% (n = 20) were reformulated versions of previously released products. Reformulated products had an average total sugar content 2.6 g/100 g less than the previous versions. In many cases, products containing NNS were released alongside added-sugar products, as opposed to replacing existing products.	No. Proportion of newly launched products labelled with HSR that contained added sugars increased and of those that contain non-nutritive sweeteners remained constant.	Within the Australian food supply, an increasing number of new products released with a HSR contained added sugar, while the use of NNS has remained consistent over time. The HSR system may not incentivize the reformulation of added sugar with NNS or discourage the addition of any added sugar in new products. Products containing NNS received higher mean and median HSR scores than those sweetened …

## Sheet: Abbreviations
Abbreviation	Description
AHEI-10	Alternative Healthy Eating Index 2010
BMI	Body Mass Index
CD	Chronic Disease
CI	Confidence Interval
CVD	Cardiovascular Disease
DI	Dietary index
EC	European Commission
ENL	Evolved Nutrition Label
EPIC	European Prospective Investigation into Cancer
EU	European Union
FOPL	Front-of-Pack Labelling
FOPNL	Front-of-Pack Nutrition Labelling
FSA-NPS	UK Food Standard Agency Nutrient Profiling System
HCSP-NPS	French High Council for Public Health Nutrient Profiling System
HR	Hazard Ratio
HSR	Health Star Rating
HSR-NPS	Health Star Rating Nutirent Profiling System
JRC	Joint Research Centre of the European Commission
MTL	Multiple Traffic Lights
Na	Sodium/salt
NCD	Non Communicable Disease
NPS	Nutrient Profiling Systems
NPSC	Food Standards Australia New Zealnd Nutirent Profiling Scoring Criterion
NS	Not Significant
NZ	New Zealand
RCT	Randomized Controlled Trial
RD	Relative Difference
Ris	Reference Intakes
RIs	Reference Intakes
SENS	Système d'Etiquetage Nutritionnel Simplifié (one of the 4 FOPL system evaluated by the French government)
SFA	Saturated Fatty Acids
SSB	Sugar-Sweetened Beverages
TL	Traffic Lights
UK	United Kingdom
USA	United States of America
WL	Warning Labels
WHOE	World Health Organization Europe
OFCOM	Offices of Communication (UK)
